# Supplementary material for: Global Proteome-Wide Analysis of Cysteine S-Nitrosylation in Toxoplasma gondii
Source: Molecules. 2023 Oct 29;28(21):7329. doi: 10.3390/molecules28217329 (PMC10649196; doi:10.3390/molecules28217329)
Supplement: Supplementary file 1 [file molecules-28-07329-s001.zip]

Archive with 3 entries (3 files):
- molecules-2626885-Supplementary Figures.pdf
- Table S1.xlsx
- Table S2.xls
