# Supplementary material for: Global Proteome-Wide Analysis of Cysteine S-Nitrosylation in Toxoplasma gondii
Source: Molecules. 2023 Oct 29;28(21):7329. doi: 10.3390/molecules28217329 (PMC10649196; doi:10.3390/molecules28217329)
Supplement: Supplementary file 1 [file molecules-28-07329-s001.zip › Table S1.xlsx]

## Sheet: Annotation_Combine
Protein accession	S-nitrosylation position	Amino acid	Protein description
TGME49_200250	309	C	microneme protein MIC17A
TGME49_200320	125	C	hypoxanthine-xanthine-guanine phosphoribosyl transferase HXGPRT
TGME49_201130	673	C	rhoptry kinase family protein ROP33
TGME49_201400	546	C	Sin3-associated polypeptide SAP18
TGME49_201630	77	C	protein phosphatase 2C domain-containing protein
TGME49_201680	568	C	eukaryotic initiation factor-3 subunit 10, putative
TGME49_201680	259	C	eukaryotic initiation factor-3 subunit 10, putative
TGME49_201680	59	C	eukaryotic initiation factor-3 subunit 10, putative
TGME49_201700	273	C	WD domain, G-beta repeat-containing protein
TGME49_201780	509	C	microneme protein MIC2
TGME49_201780	319	C	microneme protein MIC2
TGME49_201780	308	C	microneme protein MIC2
TGME49_201780	311	C	microneme protein MIC2
TGME49_201880	77	C	Ubiquinol-cytochrome C family reductase UQCRX/QCR9-like protein(predict)
TGME49_202200	729	C	hypothetical protein
TGME49_202200	696	C	hypothetical protein
TGME49_202200	300	C	hypothetical protein
TGME49_202370	373	C	T-complex protein 1, epsilon subunit (TCP-1-epsilon), putative
TGME49_202370	403	C	T-complex protein 1, epsilon subunit (TCP-1-epsilon), putative
TGME49_202370	489	C	T-complex protein 1, epsilon subunit (TCP-1-epsilon), putative
TGME49_202572	221	C	ribophorin i protein
TGME49_202680	218	C	peptidase M16, alpha subunit, putative
TGME49_202680	487	C	peptidase M16, alpha subunit, putative
TGME49_202680	205	C	peptidase M16, alpha subunit, putative
TGME49_202680	512	C	peptidase M16, alpha subunit, putative
TGME49_202950	1117	C	Chromosome III, complete sequence, related(predict)
TGME49_202950	1113	C	Chromosome III, complete sequence, related(predict)
TGME49_203180	3430	C	leucine rich repeat-containing protein
TGME49_203600	366	C	Putative transmembrane protein(predict)
TGME49_203750	366	C	N-acetyltransferase B complex (NatB) non catalytic subunit(predict)
TGME49_203980	540	C	Dolichyl-diphosphooligosaccharide--protein glycosyltransferase 48 kDa subunit (Fragment)(predict)
TGME49_204020	90	C	ribosomal protein RPL8
TGME49_204050	255	C	subtilisin SUB1
TGME49_204530	90	C	microneme protein MIC11
TGME49_205010	1141	C	U2 small nuclear ribonucleoprotein family protein, putative
TGME49_205250	198	C	rhoptry protein ROP18
TGME49_205290	201	C	serine/threonine specific protein phosphatase
TGME49_205330	326	C	Putative transmembrane protein(predict)
TGME49_205340	60	C	ribosomal protein RPS12
TGME49_205340	66	C	ribosomal protein RPS12
TGME49_205340	102	C	ribosomal protein RPS12
TGME49_205340	79	C	ribosomal protein RPS12
TGME49_205440	369	C	CCT chaperonin gamma subunit
TGME49_205440	161	C	CCT chaperonin gamma subunit
TGME49_205440	246	C	CCT chaperonin gamma subunit
TGME49_205470	773	C	translation elongation factor 2 family protein, putative
TGME49_205470	685	C	translation elongation factor 2 family protein, putative
TGME49_205470	819	C	translation elongation factor 2 family protein, putative
TGME49_205470	482	C	translation elongation factor 2 family protein, putative
TGME49_205510	412	C	nucleolar protein 5, putative
TGME49_205558	163	C	NAC domain-containing protein
TGME49_205570	97	C	Outer membrane, OMP85 family protein(predict)
TGME49_205570	485	C	Outer membrane, OMP85 family protein(predict)
TGME49_205700	245	C	cyclophilin precursor
TGME49_205710	569	C	lysine-tRNA ligase
TGME49_205710	269	C	lysine-tRNA ligase
TGME49_205710	511	C	lysine-tRNA ligase
TGME49_206350	49	C	ER-retrevial receptor Ter1p, putative
TGME49_206470	508	C	pyruvate dehydrogenase complex subunit PDH-E3II
TGME49_206470	511	C	pyruvate dehydrogenase complex subunit PDH-E3II
TGME49_206470	494	C	pyruvate dehydrogenase complex subunit PDH-E3II
TGME49_206480	195	C	Putative transmembrane protein (Fragment)(predict)
TGME49_206590	651	C	calcium-dependent protein kinase CDPK2A
TGME49_206690	349	C	glideosome-associated protein with multiple-membrane spans GAPM2B
TGME49_207060	307	C	ribonucleoside-diphosphate reductase small subunit
TGME49_207140	222	C	SAG-related sequence SRS49B
TGME49_207430	538	C	ATP-dependent RNA helicase DDX1, putative
TGME49_207430	518	C	ATP-dependent RNA helicase DDX1, putative
TGME49_207440	130	C	ribosomal protein RPS4
TGME49_207450	27	C	DNA segment, Chr 10, Wayne State University 52, expressed family protein
TGME49_207450	177	C	DNA segment, Chr 10, Wayne State University 52, expressed family protein
TGME49_207450	441	C	DNA segment, Chr 10, Wayne State University 52, expressed family protein
TGME49_207460	188	C	Rab5B protein
TGME49_207620	337	C	pyridine nucleotide-disulfide oxidoreductase domain-containing protein
TGME49_207620	173	C	pyridine nucleotide-disulfide oxidoreductase domain-containing protein
TGME49_207680	45	C	suppressor of kinetochore protein 1, putative
TGME49_207710	250	C	phosphatidylinositol synthase, putative
TGME49_207770	433	C	PCI domain-containing protein
TGME49_207800	138	C	Prenyltransferase alpha subunit(predict)
TGME49_208030	93	C	microneme protein MIC4
TGME49_208030	97	C	microneme protein MIC4
TGME49_208030	488	C	microneme protein MIC4
TGME49_208390	361	C	Capping protein alpha-like subunit, putative(predict)
TGME49_208440	125	C	Cytoplasmic protein Cyt16(predict)
TGME49_208540	285	C	DEAD/DEAH box helicase domain-containing protein
TGME49_208560	646	C	carrier superfamily protein
TGME49_208560	386	C	carrier superfamily protein
TGME49_208590	231	C	vacuolar ATP synthase subunit 54kD, putative
TGME49_208590	414	C	vacuolar ATP synthase subunit 54kD, putative
TGME49_208790	142	C	MC family transporter, putative
TGME49_209030	258	C	actin ACT1
TGME49_209030	286	C	actin ACT1
TGME49_209150	424	C	non-proton pumping type-II NADH dehydrogenase I
TGME49_209150	179	C	non-proton pumping type-II NADH dehydrogenase I
TGME49_209150	383	C	non-proton pumping type-II NADH dehydrogenase I
TGME49_209160	216	C	myristoyl CoA:protein N-myristoyltransferase
TGME49_209210	631	C	KH domain-containing protein(predict)
TGME49_209210	672	C	KH domain-containing protein(predict)
TGME49_209890	72	C	Cyclin, putative(predict)
TGME49_209950	94	C	thioredoxin, putative
TGME49_209950	288	C	thioredoxin, putative
TGME49_209960	1342	C	glycosyltransferase
TGME49_210790	500	C	dihydroorotate dehydrogenase reveal, putative
TGME49_210840	239	C	arginyl-tRNA synthetase family protein
TGME49_210840	573	C	arginyl-tRNA synthetase family protein
TGME49_210840	558	C	arginyl-tRNA synthetase family protein
TGME49_210960	266	C	replication factor C subunit 4, putative
TGME49_210980	201	C	alternative splicing type 3 and, putative
TGME49_211030	121	C	hypothetical protein
TGME49_211290	66	C	rhoptry protein ROP15
TGME49_211710	127	C	TB2/DP1, HVA22 family protein
TGME49_211730	1302	C	histone lysine methyltransferase SET8
TGME49_212210	171	C	hypothetical protein
TGME49_212220	667	C	C3H1-type domain-containing protein(predict)
TGME49_212250	424	C	XPG N-terminal domain-containing protein
TGME49_212250	704	C	XPG N-terminal domain-containing protein
TGME49_212250	713	C	XPG N-terminal domain-containing protein
TGME49_212300	335	C	Putative transmembrane protein(predict)
TGME49_213280	56	C	SAG-related sequence SRS25
TGME49_213280	72	C	SAG-related sequence SRS25
TGME49_213280	79	C	SAG-related sequence SRS25
TGME49_213350	72	C	ribosomal protein RPS15
TGME49_214210	212	C	rRNA pseudouridine synthase
TGME49_214210	147	C	rRNA pseudouridine synthase
TGME49_214270	721	C	translation initiation factor IF-2, putative
TGME49_214270	600	C	translation initiation factor IF-2, putative
TGME49_214290	198	C	DJ-1 family protein
TGME49_214310	290	C	hypothetical protein
TGME49_214350	345	C	GTP-binding protein, putative
TGME49_214575	72	C	hypothetical protein
TGME49_214600	1182	C	hypothetical protein
TGME49_214610	1336	C	ER-trafficking TRAPP I complex 85 kDa subunit(predict)
TGME49_214770	143	C	small GTP binding protein rab1a, putative
TGME49_214940	226	C	MIC2-associated protein M2AP
TGME49_215220	515	C	hypothetical protein
TGME49_215260	754	C	carbamoylphosphate synthetase
TGME49_215260	1485	C	carbamoylphosphate synthetase
TGME49_215280	284	C	succinate dehydrogenase [ubiquinone] iron-sulfur protein
TGME49_215290	221	C	saccharopine dehydrogenase domain-containing protein
TGME49_215470	65	C	ribosomal protein RPL10A
TGME49_215470	73	C	ribosomal protein RPL10A
TGME49_215470	163	C	ribosomal protein RPL10A
TGME49_215590	247	C	flavoprotein subunit of succinate dehydrogenase
TGME49_215590	225	C	flavoprotein subunit of succinate dehydrogenase
TGME49_215590	495	C	flavoprotein subunit of succinate dehydrogenase
TGME49_215980	184	C	Putative transmembrane protein(predict)
TGME49_216210	668	C	DRIM domain-containing protein(predict)
TGME49_216670	733	C	FUSE-binding protein 2 / KH-type splicing regulatory protein
TGME49_216730	450	C	MCM2/3/5 family protein
TGME49_216730	548	C	MCM2/3/5 family protein
TGME49_216790	76	C	ATP-binding cassette sub-family E member 1, putative
TGME49_216810	689	C	5'-nucleotidase, C-terminal domain-containing protein
TGME49_216860	318	C	DEAD (Asp-Glu-Ala-Asp) box polypeptide DDX39
TGME49_216880	173	C	guanine nucleotide-binding protein
TGME49_216880	19	C	guanine nucleotide-binding protein
TGME49_216880	187	C	guanine nucleotide-binding protein
TGME49_216970	219	C	coronin, putative
TGME49_216970	97	C	coronin, putative
TGME49_216970	187	C	coronin, putative
TGME49_216970	316	C	coronin, putative
TGME49_217020	269	C	ATPase, AFG1 family protein
TGME49_217510	295	C	Inner membrane complex protein 19(predict)
TGME49_217530	394	C	MIC20(predict)
TGME49_217820	328	C	PCI domain-containing protein
TGME49_217820	136	C	PCI domain-containing protein
TGME49_217880	198	C	RNA-binding protein Nova-1, putative
TGME49_217890	70	C	alkyl hydroperoxide reductase/ Thiol specific antioxidant/ Mal allergen, putative
TGME49_218250	229	C	TAP42 family protein
TGME49_218420	324	C	WD domain, G-beta repeat-containing protein
TGME49_218520	191	C	microneme protein MIC6
TGME49_218530	319	C	proteasome-interacting thioredoxin domain-containing protein
TGME49_218590	624	C	protein phosphatase 2C domain-containing protein
TGME49_218610	570	C	ATPase (DUF699) protein
TGME49_218760	57	C	SNAP protein (soluble N-ethylmaleimide-sensitive factor Attachment Protein), putative
TGME49_218780	286	C	phosphoserine aminotransferase, putative
TGME49_218780	295	C	phosphoserine aminotransferase, putative
TGME49_218780	51	C	phosphoserine aminotransferase, putative
TGME49_218840	868	C	mutS domain protein
TGME49_218920	192	C	proteasome subunit beta type, putative
TGME49_219080	65	C	edge expressed protein, putative
TGME49_219280	378	C	actin like protein ALP1
TGME49_219310	355	C	DnaK family protein
TGME49_219310	181	C	DnaK family protein
TGME49_219310	231	C	DnaK family protein
TGME49_219310	147	C	DnaK family protein
TGME49_219310	151	C	DnaK family protein
TGME49_219310	405	C	DnaK family protein
TGME49_219520	138	C	histone arginine methyltransferase PRMT1
TGME49_219540	567	C	cytosolic tRNA-Ala synthetase
TGME49_219540	499	C	cytosolic tRNA-Ala synthetase
TGME49_219540	814	C	cytosolic tRNA-Ala synthetase
TGME49_219590	153	C	RuvB family 1 protein
TGME49_219738	868	C	hypothetical protein
TGME49_219800	190	C	vacuolar ATP synthase subunit b, putative
TGME49_219800	145	C	vacuolar ATP synthase subunit b, putative
TGME49_219850	760	C	prolyl-tRNA synthetase (ProRS)
TGME49_219850	518	C	prolyl-tRNA synthetase (ProRS)
TGME49_220100	427	C	phosphoribosylpyrophosphate synthetase
TGME49_220100	365	C	phosphoribosylpyrophosphate synthetase
TGME49_220400	11	C	actin depolymerizing factor ADF
TGME49_220400	58	C	actin depolymerizing factor ADF
TGME49_220570	525	C	RING-type domain-containing protein(predict)
TGME49_220890	149	C	Putative transmembrane protein(predict)
TGME49_220930	120	C	Plasma-membrane choline transporter(predict)
TGME49_221320	416	C	acetyl-CoA carboxylase ACC1
TGME49_221620	12	C	beta-tubulin, putative
TGME49_266960	301	C	beta tubulin
TGME49_221670	656	C	transcriptional elongation factor FACT140
TGME49_221670	871	C	transcriptional elongation factor FACT140
TGME49_221720	225	C	Putative Tbc domain,related protein(predict)
TGME49_221870	807	C	hypothetical protein
TGME49_221950	312	C	splicesome-associated protein, putative
TGME49_221950	536	C	splicesome-associated protein, putative
TGME49_222020	503	C	phosphoglycerate kinase PGKII
TGME49_222160	142	C	aldehyde dehydrogenase
TGME49_222220	270	C	alveolin domain containing intermediate filament IMC7
TGME49_222220	136	C	alveolin domain containing intermediate filament IMC7
TGME49_222380	398	C	importin-beta N-terminal domain-containing protein
TGME49_222400	452	C	Putative transmembrane protein(predict)
TGME49_222660	651	C	leucine rich repeat-containing protein
TGME49_222840	174	C	Ser/Thr phosphatase family protein
TGME49_222860	210	C	eukaryotic translation initiation factor, putative
TGME49_222952	316	C	phosphohistidine phosphatase
TGME49_223050	184	C	ribosomal protein RPS20
TGME49_223070	93	C	hypothetical protein
TGME49_223070	95	C	hypothetical protein
TGME49_223140	395	C	tRNA binding domain-containing protein
TGME49_223140	149	C	tRNA binding domain-containing protein
TGME49_223390	304	C	activating signal cointegrator 1 complex subunit 3 family 1 ASCC3L1, putative
TGME49_223450	246	C	ubiquitin carboxyl-terminal hydrolase
TGME49_223540	176	C	importin-beta N-terminal domain-containing protein
TGME49_223680	33	C	ubiquitin family protein
TGME49_223920	1796	C	rhoptry neck protein RON3
TGME49_223920	1732	C	rhoptry neck protein RON3
TGME49_223920	663	C	rhoptry neck protein RON3
TGME49_223920	1459	C	rhoptry neck protein RON3
TGME49_223940	217	C	GAP45
TGME49_223940	201	C	GAP45
TGME49_224060	388	C	thioredoxin, putative
TGME49_224205	192	C	ER lumen protein retaining receptor, putative
TGME49_224240	374	C	protein phosphatase 2C domain-containing protein
TGME49_224350	656	C	aminopeptidase N, putative
TGME49_224460	497	C	aminopeptidase n, putative
TGME49_224670	2084	C	DnaJ domain-containing protein
TGME49_224890	401	C	AMP-binding enzyme(predict)
TGME49_224890	459	C	AMP-binding enzyme(predict)
TGME49_224890	528	C	AMP-binding enzyme(predict)
TGME49_224890	565	C	AMP-binding enzyme(predict)
TGME49_224900	61	C	adenylate kinase, putative
TGME49_224960	167	C	Preprotein translocase subunit Sec66(predict)
TGME49_225050	347	C	adenosylhomocysteinase, putative
TGME49_225050	371	C	adenosylhomocysteinase, putative
TGME49_225690	1249	C	hypothetical protein
TGME49_225690	1537	C	hypothetical protein
TGME49_225850	107	C	peptidase, M28 family protein
TGME49_225860	895	C	Putative clumping factor B(predict)
TGME49_225930	13	C	triose-phosphate isomerase TPI-I
TGME49_226040	8	C	EF hand domain-containing protein
TGME49_226072	612	C	Ser/Thr phosphatase family protein
TGME49_226500	61	C	Putative transmembrane protein(predict)
TGME49_226510	1201	C	Sec23/Sec24 trunk domain-containing protein
TGME49_226600	93	C	syntaxin 5, putative
TGME49_226690	702	C	Putative transmembrane protein(predict)
TGME49_226720	198	C	translin family protein
TGME49_226730	205	C	aconitate hydratase ACN/IRP
TGME49_226730	527	C	aconitate hydratase ACN/IRP
TGME49_226830	228	C	DnaK family protein
TGME49_226860	141	C	SAG-related sequence SRS67
TGME49_226910	550	C	Amylo-alpha-1,6-glucosidase
TGME49_226910	1838	C	Amylo-alpha-1,6-glucosidase
TGME49_226910	1648	C	Amylo-alpha-1,6-glucosidase
TGME49_226960	675	C	phosphofructokinase PFKII
TGME49_226960	663	C	phosphofructokinase PFKII
TGME49_226960	721	C	phosphofructokinase PFKII
TGME49_226960	75	C	phosphofructokinase PFKII
TGME49_226960	481	C	phosphofructokinase PFKII
TGME49_226960	220	C	phosphofructokinase PFKII
TGME49_226960	499	C	phosphofructokinase PFKII
TGME49_226960	800	C	phosphofructokinase PFKII
TGME49_226960	1184	C	phosphofructokinase PFKII
TGME49_226970	60	C	ribosomal protein RPS11
TGME49_226970	111	C	ribosomal protein RPS11
TGME49_227360	114	C	ribosomal protein RPL3
TGME49_227360	154	C	ribosomal protein RPL3
TGME49_227790	214	C	glycosyltransferase, group 1 family protein
TGME49_227948	1050	C	peptidase M16 inactive domain-containing protein
TGME49_227952	341	C	14-3-3 superfamily protein
TGME49_228100	794	C	Putative transmembrane protein (Fragment)(predict)
TGME49_228100	796	C	Putative transmembrane protein (Fragment)(predict)
TGME49_228170	363	C	inner membrane complex protein IMC2A
TGME49_228170	214	C	inner membrane complex protein IMC2A
TGME49_228630	185	C	Putative transmembrane protein(predict)
TGME49_229010	777	C	rhoptry neck protein RON4
TGME49_229180	171	C	HEAT repeat-containing protein
TGME49_229250	61	C	ribosomal protein RPL28
TGME49_229360	361	C	transaldolase
TGME49_229630	4078	C	eIF2 kinase IF2K-A (incomplete catalytic triad)
TGME49_229640	1262	C	Putative flocculin (Fragment)(predict)
TGME49_229740	424	C	hypothetical protein
TGME49_229990	395	C	T-complex protein 1 subunit alpha, putative
TGME49_230070	34	C	BolA family protein
TGME49_230070	36	C	BolA family protein
TGME49_230160	23	C	Rna binding(predict)
TGME49_230340	647	C	Putative high molecular mass nuclear antigen(predict)
TGME49_230420	577	C	sarco/endoplasmic reticulum Ca2+-ATPase
TGME49_230420	407	C	sarco/endoplasmic reticulum Ca2+-ATPase
TGME49_230450	52	C	bifunctional GMP synthase/glutamine amidotransferase protein
TGME49_230450	514	C	bifunctional GMP synthase/glutamine amidotransferase protein
TGME49_230590	608	C	chitobiosyldiphosphodolichol beta-mannosyltransferase
TGME49_230590	610	C	chitobiosyldiphosphodolichol beta-mannosyltransferase
TGME49_230950	1583	C	hypothetical protein
TGME49_230960	586	C	splicing factor 3b, subunit 3, putative
TGME49_231210	461	C	sarcalumenin/eps15 family protein
TGME49_231410	331	C	BT1 folate biopterin transporter family related protein(predict)
TGME49_231480	2538	C	GCN1, putative
TGME49_231600	358	C	HEAT repeat-containing protein
TGME49_231600	915	C	HEAT repeat-containing protein
TGME49_231630	5	C	alveolin domain containing intermediate filament IMC4
TGME49_231630	6	C	alveolin domain containing intermediate filament IMC4
TGME49_231630	12	C	alveolin domain containing intermediate filament IMC4
TGME49_231630	265	C	alveolin domain containing intermediate filament IMC4
TGME49_231640	5	C	alveolin domain containing intermediate filament IMC1
TGME49_231640	407	C	alveolin domain containing intermediate filament IMC1
TGME49_232230	51	C	ribosomal protein RPL30
TGME49_232280	113	C	IMP2_N domain-containing protein(predict)
TGME49_232300	156	C	ribosomal protein RPS3
TGME49_232300	119	C	ribosomal protein RPS3
TGME49_232350	191	C	lactate dehydrogenase LDH1
TGME49_232350	137	C	lactate dehydrogenase LDH1
TGME49_232350	268	C	lactate dehydrogenase LDH1
TGME49_232350	272	C	lactate dehydrogenase LDH1
TGME49_232350	143	C	lactate dehydrogenase LDH1
TGME49_232350	154	C	lactate dehydrogenase LDH1
TGME49_232350	158	C	lactate dehydrogenase LDH1
TGME49_232410	186	C	PDI family protein
TGME49_232540	274	C	FAD binding domain-containing protein
TGME49_232710	201	C	ribosomal protein RPS3A
TGME49_232710	96	C	ribosomal protein RPS3A
TGME49_232830	373	C	vacuolar proton translocating ATPase subunit A, putative
TGME49_232830	375	C	vacuolar proton translocating ATPase subunit A, putative
TGME49_232830	240	C	vacuolar proton translocating ATPase subunit A, putative
TGME49_232830	283	C	vacuolar proton translocating ATPase subunit A, putative
TGME49_232940	160	C	heat shock protein HSP20
TGME49_233020	633	C	Not1 N-terminal domain, CCR4-Not complex component protein
TGME49_233380	843	C	AP2/ERF domain-containing protein(predict)
TGME49_233400	123	C	TAF9 RNA polymerase II, TATA box binding protein (TBP)-associated factor isoform 2 family protein
TGME49_233460	190	C	SAG-related sequence SRS29B
TGME49_233460	215	C	SAG-related sequence SRS29B
TGME49_233460	285	C	SAG-related sequence SRS29B
TGME49_233460	230	C	SAG-related sequence SRS29B
TGME49_233460	238	C	SAG-related sequence SRS29B
TGME49_233470	562	C	Putative transmembrane protein(predict)
TGME49_233480	177	C	SAG-related sequence SRS29C
TGME49_233520	319	C	ATP-dependent RNA helicase
TGME49_233540	311	C	transporter, major facilitator family protein
TGME49_234450	111	C	ribosomal protein RPS15A
TGME49_234520	249	C	U2 snRNP auxilliary factor, large subunit, splicing factor subfamily protein
TGME49_234610	473	C	WD-40 repeat protein
TGME49_235020	504	C	COPI protein, putative
TGME49_235020	79	C	COPI protein, putative
TGME49_235150	539	C	transporter, major facilitator family protein
TGME49_235150	547	C	transporter, major facilitator family protein
TGME49_235160	744	C	Importin N-terminal domain-containing protein (Fragment)(predict)
TGME49_235160	308	C	Importin N-terminal domain-containing protein (Fragment)(predict)
TGME49_235160	761	C	Importin N-terminal domain-containing protein (Fragment)(predict)
TGME49_235340	289	C	hypothetical protein
TGME49_235340	590	C	hypothetical protein
TGME49_235470	57	C	myosin A
TGME49_235470	296	C	myosin A
TGME49_235470	322	C	myosin A
TGME49_235470	338	C	myosin A
TGME49_235540	178	C	eukaryotic initiation factor-2 beta, putative
TGME49_235540	181	C	eukaryotic initiation factor-2 beta, putative
TGME49_235660	417	C	Putative transmembrane protein(predict)
TGME49_235670	293	C	Chromosome III, complete sequence, related(predict)
TGME49_235930	140	C	domain K- type RNA binding proteins family protein
TGME49_235970	428	C	eukaryotic initiation factor-2 gamma, putative
TGME49_236040	380	C	fructose-1,6-bisphosphate aldolase
TGME49_236040	249	C	fructose-1,6-bisphosphate aldolase
TGME49_236080	639	C	replication factor-a protein 1 (rpa1) subfamily protein
TGME49_236210	293	C	peptidase M16 family potein, putative
TGME49_236540	175	C	RNA recognition motif-containing protein
TGME49_236650	256	C	DEAD (Asp-Glu-Ala-Asp) box polypeptide 17
TGME49_236650	259	C	DEAD (Asp-Glu-Ala-Asp) box polypeptide 17
TGME49_237010	434	C	RAP domain-containing protein(predict)
TGME49_237110	211	C	replication factor C subunit 2, putative
TGME49_237820	80	C	IMC sub-compartment protein ISP2
TGME49_238010	68	C	ribosomal protein RPL23A
TGME49_238050	99	C	nuclease and tudor domain-containing protein
TGME49_238180	304	C	26s proteasome regulatory complex subunit, putative
TGME49_238180	88	C	26s proteasome regulatory complex subunit, putative
TGME49_238390	1808	C	Putative transmembrane protein(predict)
TGME49_238440	146	C	SAG-related sequence SRS22A
TGME49_239330	37	C	ribosomal protein RPL37
TGME49_239530	284	C	alanine-glyoxylate aminotransferase
TGME49_239620	639	C	5'-nucleotidase, C-terminal domain-containing protein
TGME49_239760	34	C	ribosomal protein RPL22
TGME49_239820	50	C	D-3-phosphoglycerate dehydrogenase
TGME49_239820	565	C	D-3-phosphoglycerate dehydrogenase
TGME49_239855	322	C	Ras-associated protein Rap1 isoform 1 family protein
TGME49_239855	326	C	Ras-associated protein Rap1 isoform 1 family protein
TGME49_240550	68	C	copper chaperone COX17-1, putative
TGME49_240600	316	C	chaperonin cpn60, putative
TGME49_240640	241	C	casein kinase I
TGME49_240650	208	C	coatomer protein complex, subunit alpha, putative
TGME49_240690	319	C	S-adenosyl methionine synthetase
TGME49_240890	416	C	6-phosphofructokinase
TGME49_241880	997	C	3'5'-cyclic nucleotide phosphodiesterase domain-containing protein
TGME49_242290	173	C	proteasome subunit alpha1, putative
TGME49_242330	160	C	ribosomal protein RPS5
TGME49_242330	168	C	ribosomal protein RPS5
TGME49_242660	122	C	vacuolar sorting protein 35, putative
TGME49_242660	248	C	vacuolar sorting protein 35, putative
TGME49_242730	203	C	guanylate kinase family protein
TGME49_242840	45	C	membrane protein
TGME49_242880	222	C	flavoprotein
TGME49_243580	216	C	Hit family protein involved in cell-cycle regulation, putative
TGME49_243730	174	C	rhoptry protein ROP9
TGME49_243800	679	C	long-chain fatty acid CoA ligase, putative
TGME49_243800	179	C	long-chain fatty acid CoA ligase, putative
TGME49_243910	208	C	Cof family hydrolase subfamily protein
TGME49_243910	209	C	Cof family hydrolase subfamily protein
TGME49_243920	314	C	DNA replication licensing factor MCM5, putative
TGME49_243960	636	C	nuclear transport factor 2 (ntf2) domain-containing protein
TGME49_244320	149	C	ribosomal protein RPL24
TGME49_244370	315	C	TDC1, putative
TGME49_244560	543	C	heat shock protein 90, putative
TGME49_244560	692	C	heat shock protein 90, putative
TGME49_244690	202	C	hypothetical protein
TGME49_244690	181	C	hypothetical protein
TGME49_245470	17	C	mitotic checkpoint protein, BUB3 family protein
TGME49_245490	307	C	microneme protein MIC8
TGME49_245490	312	C	microneme protein MIC8
TGME49_245490	470	C	microneme protein MIC8
TGME49_245680	101	C	ribosomal protein RPL21
TGME49_245680	44	C	ribosomal protein RPL21
TGME49_246330	23	C	CRAL/TRIO domain-containing protein
TGME49_246500	437	C	surp module domain-containing protein
TGME49_246780	129	C	Putative transmembrane protein(predict)
TGME49_246780	131	C	Putative transmembrane protein(predict)
TGME49_247195	768	C	microneme protein MIC15
TGME49_247195	849	C	microneme protein MIC15
TGME49_247410	22	C	Putative transmembrane protein(predict)
TGME49_247460	76	C	proliferating cell nuclear antigen PCNA1
TGME49_247470	113	C	nucleolar protein, putative
TGME49_247510	368	C	fructose-bisphospatase II
TGME49_247550	42	C	heat shock protein HSP60
TGME49_247760	47	C	AMP-binding enzyme domain-containing protein
TGME49_248250	12	C	translation initiation factor IF-2, putative
TGME49_248320	37	C	carrier superfamily protein
TGME49_248340	99	C	GTP-binding nuclear protein ran/tc4
TGME49_248340	126	C	GTP-binding nuclear protein ran/tc4
TGME49_248670	211	C	V-type H(+)-translocating pyrophosphatase VP1
TGME49_249030	292	C	endonuclease/exonuclease/phosphatase family protein
TGME49_249180	180	C	bifunctional dihydrofolate reductase-thymidylate synthase
TGME49_249180	214	C	bifunctional dihydrofolate reductase-thymidylate synthase
TGME49_249250	32	C	ribosomal protein RPL35A
TGME49_249390	968	C	glutamate/leucine/phenylalanine/valine dehydrogenase family protein
TGME49_249390	129	C	glutamate/leucine/phenylalanine/valine dehydrogenase family protein
TGME49_249390	489	C	glutamate/leucine/phenylalanine/valine dehydrogenase family protein
TGME49_249390	341	C	glutamate/leucine/phenylalanine/valine dehydrogenase family protein
TGME49_249530	438	C	exportin 1, putative
TGME49_249530	1054	C	exportin 1, putative
TGME49_249590	96	C	proteasome subunit alpha type 5-2, putative
TGME49_249610	474	C	MIF4G_like_2 domain-containing protein(predict)
TGME49_249730	810	C	Putative ARM repeat protein(predict)
TGME49_249810	1736	C	activating signal cointegrator 1 complex subunit 3, putative
TGME49_249900	176	C	adenine nucleotide translocator, putative
TGME49_249900	276	C	adenine nucleotide translocator, putative
TGME49_249900	75	C	adenine nucleotide translocator, putative
TGME49_250820	618	C	hypothetical protein
TGME49_251620	283	C	flap structure-specific endonuclease 1, putative
TGME49_251690	76	C	seryl-tRNA synthetase, cytoplasmic, putative
TGME49_251770	236	C	Putative transmembrane protein(predict)
TGME49_251810	150	C	translation initiation factor eIF-5A, putative
TGME49_251850	222	C	serine/threonine protein phosphatase
TGME49_251880	336	C	tRNA synthetases class I family protein
TGME49_251880	388	C	tRNA synthetases class I family protein
TGME49_251880	226	C	tRNA synthetases class I family protein
TGME49_252480	237	C	hypothetical protein
TGME49_252490	45	C	vacuolar protein sorting 29, putative
TGME49_253290	696	C	valyl-tRNA synthetase
TGME49_253290	698	C	valyl-tRNA synthetase
TGME49_253290	214	C	valyl-tRNA synthetase
TGME49_253420	150	C	PQ loop repeat-containing protein
TGME49_253430	238	C	asparagine synthetase, putative
TGME49_253430	417	C	asparagine synthetase, putative
TGME49_253430	126	C	asparagine synthetase, putative
TGME49_253430	554	C	asparagine synthetase, putative
TGME49_253440	712	C	cell-cycle-associated protein kinase SRPK, putative
TGME49_253690	2	C	Putative transmembrane protein(predict)
TGME49_253690	7	C	Putative transmembrane protein(predict)
TGME49_253690	9	C	Putative transmembrane protein(predict)
TGME49_253820	181	C	IMP2_N domain-containing protein(predict)
TGME49_253880	374	C	GNS1/SUR4 family protein
TGME49_254420	142	C	phospholipase, patatin family protein
TGME49_254530	1557	C	hypothetical protein
TGME49_254610	68	C	Tim10/DDP family zinc finger superfamily protein
TGME49_255160	383	C	hypothetical protein
TGME49_255190	604	C	myosin C
TGME49_255190	850	C	myosin C
TGME49_255260	117	C	apical membrane antigen AMA1
TGME49_255340	998	C	tetratricopeptide repeat-containing protein
TGME49_255350	127	C	ATPase, putative
TGME49_255420	4	C	IMP2_N domain-containing protein(predict)
TGME49_255980	165	C	WS_DGAT_C domain-containing protein(predict)
TGME49_255980	466	C	WS_DGAT_C domain-containing protein(predict)
TGME49_256090	257	C	glycerophosphodiester phosphodiesterase family protein
TGME49_256760	404	C	pyruvate kinase PyK1
TGME49_256760	62	C	pyruvate kinase PyK1
TGME49_256760	68	C	pyruvate kinase PyK1
TGME49_256760	85	C	pyruvate kinase PyK1
TGME49_256770	77	C	eukaryotic translation initiation factor 4A, isoform 3, putative
TGME49_256770	80	C	eukaryotic translation initiation factor 4A, isoform 3, putative
TGME49_256770	83	C	eukaryotic translation initiation factor 4A, isoform 3, putative
TGME49_256970	309	C	vacuolar ATP synthase subunit A, putative
TGME49_256970	544	C	vacuolar ATP synthase subunit A, putative
TGME49_256970	550	C	vacuolar ATP synthase subunit A, putative
TGME49_256990	459	C	glycyl-tRNA synthetase
TGME49_256990	226	C	glycyl-tRNA synthetase
TGME49_256990	139	C	glycyl-tRNA synthetase
TGME49_257040	17	C	TB2/DP1, HVA22 family protein
TGME49_257100	199	C	Putative transcription factor btf3(predict)
TGME49_257150	187	C	NOT2 / NOT3 / NOT5 family protein
TGME49_257310	248	C	Nuclearmovement domain-containing protein(predict)
TGME49_257440	454	C	SCO1/SenC protein
TGME49_257480	576	C	NADP-dependent succinate-semialdehyde dehydrogenase
TGME49_257530	113	C	transporter, major facilitator family protein
TGME49_257680	8	C	myosin light chain MLC1
TGME49_257990	21	C	heat shock protein 101, putative
TGME49_257990	396	C	heat shock protein 101, putative
TGME49_258060	129	C	myosin heavy chain, putative
TGME49_258060	155	C	myosin heavy chain, putative
TGME49_258060	165	C	myosin heavy chain, putative
TGME49_258210	713	C	DNA-directed RNA polymerase II RPB2
TGME49_258770	592	C	polypeptide n-acetylgalactosaminyltransferase 12, putative
TGME49_258770	484	C	polypeptide n-acetylgalactosaminyltransferase 12, putative
TGME49_258770	430	C	polypeptide n-acetylgalactosaminyltransferase 12, putative
TGME49_258870	513	C	Putative transmembrane protein(predict)
TGME49_259260	445	C	membrane protein FtsH1
TGME49_259690	64	C	orotidine-5-phosphate decarboxylase/orotate phosphoribosyltransferase
TGME49_259710	218	C	protein kinase
TGME49_259880	535	C	hypothetical protein
TGME49_260170	452	C	elongation factor EF-G, putative
TGME49_260190	208	C	microneme protein MIC13
TGME49_260190	214	C	microneme protein MIC13
TGME49_260440	54	C	nuclear factor NF3
TGME49_260500	224	C	COPI associated protein, putative
TGME49_260520	362	C	hypothetical protein
TGME49_260540	504	C	alveolin domain containing intermediate filament IMC14
TGME49_260600	1337	C	Pumilio-family RNA binding repeat-containing protein
TGME49_260600	1409	C	Pumilio-family RNA binding repeat-containing protein
TGME49_260600	467	C	Pumilio-family RNA binding repeat-containing protein
TGME49_260820	166	C	IMC sub-compartment protein ISP1
TGME49_261010	213	C	tat-binding family protein, putative
TGME49_261210	459	C	26s proteasome subunit p55, putative
TGME49_261470	37	C	U6 snRNA-associated Sm family protein LSm6, putative
TGME49_261570	189	C	ribosomal protein RPL7A
TGME49_261570	206	C	ribosomal protein RPL7A
TGME49_261780	36	C	microneme protein MIC7
TGME49_261780	38	C	microneme protein MIC7
TGME49_261950	176	C	ATP synthase beta subunit ATP-B
TGME49_262040	53	C	SAC3/GANP family protein
TGME49_262040	36	C	SAC3/GANP family protein
TGME49_262380	351	C	elongation factor Tu, putative
TGME49_262620	64	C	RNA recognition motif-containing protein
TGME49_262760	219	C	poly(ADP-ribose) glycohydrolase
TGME49_263060	267	C	Proteasome/cyclosome repeat-containing protein
TGME49_263060	301	C	Proteasome/cyclosome repeat-containing protein
TGME49_263060	486	C	Proteasome/cyclosome repeat-containing protein
TGME49_263070	341	C	CMGC kinase, CK2 family
TGME49_263090	166	C	14-3-3 protein
TGME49_263090	96	C	14-3-3 protein
TGME49_263130	311	C	citrate synthase, putative
TGME49_263710	399	C	acyl-CoA:cholesterol acyltransferase alpha ACAT1-alpha
TGME49_263710	404	C	acyl-CoA:cholesterol acyltransferase alpha ACAT1-alpha
TGME49_263850	127	C	Cathepsin J(predict)
TGME49_263850	191	C	Cathepsin J(predict)
TGME49_263850	192	C	Cathepsin J(predict)
TGME49_264450	521	C	DNA topoisomerase III beta-1, putative
TGME49_264450	118	C	DNA topoisomerase III beta-1, putative
TGME49_264640	207	C	bromodomain-containing protein
TGME49_264660	2015	C	SAG-related sequence SRS44
TGME49_264660	1162	C	SAG-related sequence SRS44
TGME49_264660	828	C	SAG-related sequence SRS44
TGME49_264830	632	C	Putative transportin-3 (Fragment)(predict)
TGME49_265330	194	C	cell-cycle-associated protein kinase GSK, putative
TGME49_265450	141	C	hexokinase
TGME49_265450	60	C	hexokinase
TGME49_265450	451	C	hexokinase
TGME49_266090	66	C	Putative transmembrane protein(predict)
TGME49_266280	144	C	HEAT repeat-containing protein
TGME49_266320	1058	C	Glycosyltransferase sugar-binding region containing DXD motif protein(predict)
TGME49_266435	2097	C	Conserved Plasmodium protein, related(predict)
TGME49_266640	463	C	Acetyl-coenzyme A synthetase 2, putative
TGME49_266640	138	C	Acetyl-coenzyme A synthetase 2, putative
TGME49_266960	12	C	beta tubulin
TGME49_266960	354	C	beta tubulin
TGME49_266990	439	C	beta-COP
TGME49_266990	945	C	beta-COP
TGME49_267050	253	C	hydrolase, alpha/beta fold family protein
TGME49_267060	14	C	ribosomal protein RPL14
TGME49_267130	325	C	SAG-related sequence SRS38A
TGME49_267370	2338	C	kinesin motor domain-containing protein
TGME49_267450	549	C	alpha-tubulin suppressor protein
TGME49_267560	1310	C	folate-binding protein YgfZ protein
TGME49_268200	275	C	RNA recognition motif-containing protein
TGME49_268200	159	C	RNA recognition motif-containing protein
TGME49_268590	652	C	rhomboid protease ROM4
TGME49_268590	300	C	rhomboid protease ROM4
TGME49_268830	79	C	ATP synthase F0 subunit d-like protein, putative(predict)
TGME49_268830	323	C	ATP synthase F0 subunit d-like protein, putative(predict)
TGME49_268830	431	C	ATP synthase F0 subunit d-like protein, putative(predict)
TGME49_268830	405	C	ATP synthase F0 subunit d-like protein, putative(predict)
TGME49_268830	451	C	ATP synthase F0 subunit d-like protein, putative(predict)
TGME49_268840	341	C	N6-adenosine-methyltransferase, putative
TGME49_268850	62	C	enolase 2
TGME49_268850	138	C	enolase 2
TGME49_268850	400	C	enolase 2
TGME49_268890	182	C	citrate synthase I
TGME49_268890	95	C	citrate synthase I
TGME49_268950	253	C	La domain protein(predict)
TGME49_269180	2287	C	MIF4G domain-containing protein
TGME49_269190	436	C	glyceraldehyde-3-phosphate dehydrogenase GAPDH2
TGME49_269290	2366	C	hypothetical protein
TGME49_269700	1033	C	NLI interacting factor family phosphatase
TGME49_269950	279	C	Thioredoxin domain-containing protein(predict)
TGME49_269950	666	C	Thioredoxin domain-containing protein(predict)
TGME49_269980	16	C	preprotein translocase Sec61, putative
TGME49_270370	66	C	clathrin assembly protein AP19, putative
TGME49_270510	481	C	asparaginyl-tRNA synthetase (NOB+tRNA synthase)
TGME49_270650	8	C	deoxyribose-phosphate aldolase
TGME49_271050	124	C	SAG-related sequence SRS34A
TGME49_271060	418	C	Sec1 family protein
TGME49_271350	284	C	bifunctional protein FolC subfamily protein
TGME49_271810	76	C	lanp, putative
TGME49_271820	281	C	lipoyltransferase and lipoate-protein ligase subfamily protein
TGME49_271820	180	C	lipoyltransferase and lipoate-protein ligase subfamily protein
TGME49_271888	6	C	3-ketoacyl-CoA reductase, putative
TGME49_271888	8	C	3-ketoacyl-CoA reductase, putative
TGME49_271888	238	C	3-ketoacyl-CoA reductase, putative
TGME49_271970	29	C	glideosome-associated protein with multiple-membrane spans GAPM3
TGME49_272010	126	C	Gar1 protein RNA binding region protein
TGME49_272290	393	C	pyruvate dehydrogenase complex subunit PD-HE1Beta
TGME49_272400	213	C	casein kinase ii regulatory subunit protein
TGME49_272400	216	C	casein kinase ii regulatory subunit protein
TGME49_272400	185	C	casein kinase ii regulatory subunit protein
TGME49_272650	1112	C	3'5'-cyclic nucleotide phosphodiesterase domain-containing protein
TGME49_272910	413	C	T-complex protein 1 delta subunit
TGME49_273090	578	C	cell division protein CDC48CY
TGME49_273090	71	C	cell division protein CDC48CY
TGME49_273090	215	C	cell division protein CDC48CY
TGME49_273090	697	C	cell division protein CDC48CY
TGME49_273130	223	C	SAG-related sequence SRS30A
TGME49_273370	380	C	coatomer gamma 2-subunit protein, putative
TGME49_273370	300	C	coatomer gamma 2-subunit protein, putative
TGME49_273370	471	C	coatomer gamma 2-subunit protein, putative
TGME49_273460	150	C	eukaryotic translation initiation factor 3 subunit 6 interacting protein
TGME49_273490	460	C	glutamine synthetase, type I, putative
TGME49_273490	182	C	glutamine synthetase, type I, putative
TGME49_273520	444	C	PCI domain-containing protein
TGME49_273760	605	C	heat shock protein HSP70
TGME49_273760	308	C	heat shock protein HSP70
TGME49_273760	362	C	heat shock protein HSP70
TGME49_273760	242	C	heat shock protein HSP70
TGME49_273870	1236	C	SWI2/SNF2 ISWI-like (AT hook)
TGME49_274060	273	C	2-oxoglutarate/malate translocase OMT
TGME49_276210	295	C	phosphoglycerate mutase family protein
TGME49_276930	110	C	Chromosome III, complete sequence, related(predict)
TGME49_276930	123	C	Chromosome III, complete sequence, related(predict)
TGME49_277050	1250	C	SPRY domain-containing protein(predict)
TGME49_277500	279	C	26S proteasome regulatory subunit 7, putative
TGME49_277705	34	C	hypothetical protein
TGME49_277760	625	C	adenylosuccinate lyase, putative
TGME49_277760	216	C	adenylosuccinate lyase, putative
TGME49_278050	10	C	proteasome subunit alpha type 1, putative
TGME49_278660	330	C	P-type ATPase4, putative
TGME49_278830	690	C	glucose-6-phosphate 1-dehydrogenase
TGME49_278830	692	C	glucose-6-phosphate 1-dehydrogenase
TGME49_278870	554	C	myosin F
TGME49_278870	1386	C	myosin F
TGME49_279390	225	C	proliferation-associated protein 2G4, putative
TGME49_279390	232	C	proliferation-associated protein 2G4, putative
TGME49_279390	101	C	proliferation-associated protein 2G4, putative
TGME49_279420	801	C	Tsp1 domain TSP12 (Precursor),related protein(predict)
TGME49_279450	17	C	adenylosuccinate synthetase, putative
TGME49_280370	554	C	KH domain containing protein(predict)
TGME49_280380	222	C	poly(ADP-ribose) glycohydrolase
TGME49_280440	74	C	ubiquitin conjugating enzyme E2, putative
TGME49_280560	1296	C	selenide, water dikinase
TGME49_280600	859	C	histidyl-tRNA synthetase (HisRS), putative
TGME49_280600	443	C	histidyl-tRNA synthetase (HisRS), putative
TGME49_280600	393	C	histidyl-tRNA synthetase (HisRS), putative
TGME49_280600	460	C	histidyl-tRNA synthetase (HisRS), putative
TGME49_280660	3869	C	HECT-domain (ubiquitin-transferase) domain-containing protein
TGME49_280710	264	C	20S proteasome subunit beta 7, putative
TGME49_280730	135	C	cytosolic fe-s cluster assembling factor nbp35, putative
TGME49_282055	124	C	protein phosphatase PP2C-hn
TGME49_282180	90	C	ATP synthase-associated protein, putative(predict)
TGME49_283540	307	C	MIC20(predict)
TGME49_283780	107	C	glucose-6-phosphate isomerase GPI
TGME49_283878	577	C	RNA recognition motif-containing protein
TGME49_284050	1658	C	DEAD/DEAH box helicase domain-containing protein
TGME49_284560	68	C	ribosomal protein RPL9
TGME49_285510	74	C	ATP synthase-associated protein, putative(predict)
TGME49_285760	208	C	U-snRNP-associated cyclophilin family protein
TGME49_285980	101	C	glucosephosphate-mutase GPM1
TGME49_285980	15	C	glucosephosphate-mutase GPM1
TGME49_286080	713	C	elongation factor 2 family protein
TGME49_286080	304	C	elongation factor 2 family protein
TGME49_294800	275	C	elongation factor 1-alpha (EF-1-ALPHA), putative
TGME49_294800	379	C	elongation factor 1-alpha (EF-1-ALPHA), putative
TGME49_286580	824	C	Inner membrane complex protein 17(predict)
TGME49_286580	23	C	Inner membrane complex protein 17(predict)
TGME49_286580	28	C	Inner membrane complex protein 17(predict)
TGME49_286580	910	C	Inner membrane complex protein 17(predict)
TGME49_286590	296	C	microtubule associated protein SPM2
TGME49_286920	529	C	SWIRM domain-containing protein
TGME49_286920	330	C	SWIRM domain-containing protein
TGME49_287480	2175	C	Putative transmembrane protein(predict)
TGME49_287500	243	C	T complex chaperonin, putative
TGME49_287970	516	C	hypothetical protein
TGME49_288360	125	C	tryptophanyl-tRNA synthetase (TrpRS2)
TGME49_288360	444	C	tryptophanyl-tRNA synthetase (TrpRS2)
TGME49_288360	156	C	tryptophanyl-tRNA synthetase (TrpRS2)
TGME49_288380	397	C	heat shock protein HSP90
TGME49_288380	287	C	heat shock protein HSP90
TGME49_288460	1325	C	Exportin 1-like protein(predict)
TGME49_288500	207	C	FAD Malate-dehydrogenase (MDH-FAD)
TGME49_288650	307	C	dense granule protein GRA12
TGME49_288680	509	C	endonuclease IV APN
TGME49_288710	427	C	Putative transmembrane protein(predict)
TGME49_288720	105	C	ribosomal protein RPL10
TGME49_289010	729	C	RNA recognition motif-containing protein
TGME49_289300	86	C	methionyl-tRNA synthetase
TGME49_289320	263	C	casein kinase I, putative
TGME49_289330	1114	C	ubiquitin carboxyl-terminal hydrolase family 2 protein
TGME49_289330	718	C	ubiquitin carboxyl-terminal hydrolase family 2 protein
TGME49_289580	157	C	strictosidine synthase subfamily protein
TGME49_289650	193	C	PEP-carboxykinase I
TGME49_289650	494	C	PEP-carboxykinase I
TGME49_289650	229	C	PEP-carboxykinase I
TGME49_289690	244	C	glyceraldehyde-3-phosphate dehydrogenase GAPDH1
TGME49_289690	441	C	glyceraldehyde-3-phosphate dehydrogenase GAPDH1
TGME49_289830	28	C	eukaryotic initiation factor-3, delta subunit, putative
TGME49_289830	50	C	eukaryotic initiation factor-3, delta subunit, putative
TGME49_290160	554	C	sortilin, putative
TGME49_290160	451	C	sortilin, putative
TGME49_290160	148	C	sortilin, putative
TGME49_290200	145	C	NAD/NADP octopine/nopaline dehydrogenase, alpha-helical domain-containing protein
TGME49_290200	351	C	NAD/NADP octopine/nopaline dehydrogenase, alpha-helical domain-containing protein
TGME49_290240	516	C	Transcriptional repressor TCF25(predict)
TGME49_290290	344	C	ubiquitin-activating enzyme E1 family protein
TGME49_290290	590	C	ubiquitin-activating enzyme E1 family protein
TGME49_290290	659	C	ubiquitin-activating enzyme E1 family protein
TGME49_290290	1088	C	ubiquitin-activating enzyme E1 family protein
TGME49_290290	491	C	ubiquitin-activating enzyme E1 family protein
TGME49_290290	480	C	ubiquitin-activating enzyme E1 family protein
TGME49_290660	83	C	RNA recognition motif-containing protein
TGME49_290670	679	C	leucyl aminopeptidase LAP
TGME49_290670	241	C	leucyl aminopeptidase LAP
TGME49_290720	45	C	vacuolar proton translocating ATPase subunit, putative
TGME49_290940	224	C	EMP/nonaspanin domain family protein
TGME49_290950	958	C	clathrin heavy chain, putative
TGME49_290950	1333	C	clathrin heavy chain, putative
TGME49_290980	564	C	glycine C-acetyltransferase, putative
TGME49_291140	1519	C	CCR4-Not complex component, Not1 protein
TGME49_291140	216	C	CCR4-Not complex component, Not1 protein
TGME49_291180	989	C	Amine-terminal region of chorein, A TM vesicle-mediated sorter(predict)
TGME49_291180	3071	C	Amine-terminal region of chorein, A TM vesicle-mediated sorter(predict)
TGME49_291300	115	C	RER1 protein, putative
TGME49_291640	311	C	aspartate carbamoyltransferase
TGME49_291680	43	C	Sec23/Sec24 trunk domain-containing protein
TGME49_291680	251	C	Sec23/Sec24 trunk domain-containing protein
TGME49_291890	85	C	microneme protein MIC1
TGME49_291890	107	C	microneme protein MIC1
TGME49_291930	468	C	RNA recognition motif-containing protein
TGME49_291930	448	C	RNA recognition motif-containing protein
TGME49_291980	1302	C	HECT-domain (ubiquitin-transferase) domain-containing protein
TGME49_292020	3922	C	GCC2 and GCC3 domain-containing protein
TGME49_292020	3924	C	GCC2 and GCC3 domain-containing protein
TGME49_292020	2604	C	GCC2 and GCC3 domain-containing protein
TGME49_292080	880	C	leucyl-tRNA synthetase
TGME49_292080	649	C	leucyl-tRNA synthetase
TGME49_292080	977	C	leucyl-tRNA synthetase
TGME49_292080	1030	C	leucyl-tRNA synthetase
TGME49_292080	1041	C	leucyl-tRNA synthetase
TGME49_292280	55	C	SAG-related sequence SRS36D
TGME49_292920	480	C	heat shock protein 75, putative
TGME49_293180	272	C	NADP-specific glutamate dehydrogenase
TGME49_293180	167	C	NADP-specific glutamate dehydrogenase
TGME49_293430	292	C	Putative transmembrane protein(predict)
TGME49_293570	363	C	translocation protein sec62, putative
TGME49_293570	81	C	translocation protein sec62, putative
TGME49_293570	331	C	translocation protein sec62, putative
TGME49_293570	24	C	translocation protein sec62, putative
TGME49_293810	298	C	carboxyvinyl-carboxyphosphonate phosphorylmutase
TGME49_294350	1623	C	DEAD/DEAH box helicase domain-containing protein
TGME49_294350	1226	C	DEAD/DEAH box helicase domain-containing protein
TGME49_294360	75	C	ubiquitin specific protease 39 isoform 2, putative
TGME49_294620	637	C	eukaryotic initiation factor-3, subunit 8, putative
TGME49_294710	64	C	RNA recognition motif-containing protein
TGME49_295040	874	C	HEAT repeat-containing protein
TGME49_295040	134	C	HEAT repeat-containing protein
TGME49_295040	287	C	HEAT repeat-containing protein
TGME49_295360	120	C	Inner membrane complex protein 18(predict)
TGME49_295710	2077	C	HECT-domain (ubiquitin-transferase) domain-containing protein
TGME49_296010	1527	C	phosphatidylinositol 3- and 4-kinase
TGME49_297060	242	C	phosphoglycerate mutase PGMII
TGME49_297500	32	C	T-complex protein 1 eta subunit
TGME49_297745	3197	C	Putative transmembrane protein(predict)
TGME49_297970	116	C	aspartyl aminopeptidase
TGME49_297970	475	C	aspartyl aminopeptidase
TGME49_298610	957	C	GYF domain-containing protein
TGME49_299050	150	C	ribosomal protein RPL17
TGME49_299210	272	C	CTP synthase
TGME49_299210	600	C	CTP synthase
TGME49_299210	270	C	CTP synthase
TGME49_299210	444	C	CTP synthase
TGME49_299210	321	C	CTP synthase
TGME49_299810	705	C	cysteine-tRNA synthetase (CysRS)
TGME49_299810	766	C	cysteine-tRNA synthetase (CysRS)
TGME49_300100	544	C	rhoptry neck protein RON2
TGME49_300100	1052	C	rhoptry neck protein RON2
TGME49_300140	377	C	elongation factor 1-gamma, putative
TGME49_300140	379	C	elongation factor 1-gamma, putative
TGME49_300260	758	C	threonyl-tRNA synthetase family protein
TGME49_300260	715	C	threonyl-tRNA synthetase family protein
TGME49_300260	735	C	threonyl-tRNA synthetase family protein
TGME49_301420	211	C	SAS-6_N domain-containing protein(predict)
TGME49_304660	127	C	prostaglandin-E synthase
TGME49_304770	86	C	ubiquitin-conjugating enzyme subfamily protein
TGME49_305050	35	C	calmodulin, putative
TGME49_305050	100	C	calmodulin, putative
TGME49_305340	1202	C	corepressor complex CRC230
TGME49_305340	970	C	corepressor complex CRC230
TGME49_305520	204	C	ribosomal protein RPS2
TGME49_305520	80	C	ribosomal protein RPS2
TGME49_305770	213	C	ABC transporter, ATP-binding domain-containing protein
TGME49_305800	280	C	6-pyruvoyl tetrahydrobiopterin synthase
TGME49_305810	99	C	Putative transmembrane protein(predict)
TGME49_305810	100	C	Putative transmembrane protein(predict)
TGME49_306030	111	C	glutathione s-transferase, n-terminal domain containing protein
TGME49_306030	116	C	glutathione s-transferase, n-terminal domain containing protein
TGME49_306670	109	C	NADH-ubiquinone reductase complex protein(predict)
TGME49_306930	230	C	proteasome subunit beta type 7 precursor, putative
TGME49_306960	64	C	phenylalanine--tRNA ligase, beta subunit protein
TGME49_306970	166	C	thymidylate kinase
TGME49_307570	550	C	glycerol-3-phosphate dehydrogenase (gpdh), putative
TGME49_307570	829	C	glycerol-3-phosphate dehydrogenase (gpdh), putative
TGME49_308090	195	C	rhoptry protein ROP5
TGME49_308840	218	C	SAG-related sequence SRS51
TGME49_308840	298	C	SAG-related sequence SRS51
TGME49_308860	164	C	hypothetical protein
TGME49_308890	702	C	transcription elongation factor SPT6
TGME49_308890	643	C	transcription elongation factor SPT6
TGME49_309120	208	C	ribosomal protein RPL4
TGME49_309120	263	C	ribosomal protein RPL4
TGME49_309570	411	C	DEAD/DEAH box helicase domain-containing protein
TGME49_309600	731	C	hypothetical protein
TGME49_309730	380	C	thioredoxin reductase
TGME49_309730	387	C	thioredoxin reductase
TGME49_309752	266	C	succinate-Coenzyme A ligase, beta subunit, putative
TGME49_309752	268	C	succinate-Coenzyme A ligase, beta subunit, putative
TGME49_309760	210	C	hypothetical protein
TGME49_310030	55	C	cyclase-associated protein, putative
TGME49_310440	305	C	membrane occupation and recognition nexus protein MORN1
TGME49_310640	190	C	phosphorylase family protein
TGME49_310640	198	C	phosphorylase family protein
TGME49_310640	136	C	phosphorylase family protein
TGME49_310670	89	C	glycogen phosphorylase 1, putative
TGME49_310670	541	C	glycogen phosphorylase 1, putative
TGME49_310700	170	C	serine/threonine phosophatase PP1
TGME49_310700	244	C	serine/threonine phosophatase PP1
TGME49_310700	154	C	serine/threonine phosophatase PP1
TGME49_310700	157	C	serine/threonine phosophatase PP1
TGME49_310860	209	C	U5 snRNP-specific protein
TGME49_310860	309	C	U5 snRNP-specific protein
TGME49_311210	439	C	Putative transmembrane protein(predict)
TGME49_311230	2821	C	Putative transmembrane protein(predict)
TGME49_311360	828	C	protein kinase G AGC kinase family member PKG
TGME49_311400	1544	C	WD domain, G-beta repeat-containing protein
TGME49_311470	136	C	rhoptry neck protein RON5
TGME49_311470	222	C	rhoptry neck protein RON5
TGME49_311470	1555	C	rhoptry neck protein RON5
TGME49_311480	45	C	Apical cap protein 1(predict)
TGME49_311720	634	C	chaperonin protein BiP
TGME49_312050	22	C	small GTPase Rab2, putative
TGME49_312100	1023	C	plasma membrane-type Ca(2+)-ATPase A1 PMCAA1
TGME49_312110	309	C	apicoplast-associated thioredoxin family protein Atrx1
TGME49_312200	114	C	serine/threonine protein phosphatase
TGME49_312200	236	C	serine/threonine protein phosphatase
TGME49_312230	522	C	DNA topoisomerase 2, putative
TGME49_312280	1022	C	pre-mRNA-splicing factor ATP-dependent RNA helicase, putative
TGME49_312280	602	C	pre-mRNA-splicing factor ATP-dependent RNA helicase, putative
TGME49_312420	953	C	Putative transmembrane protein(predict)
TGME49_312480	167	C	uracil phosphoribosyltransferase FUR1, putative
TGME49_312630	968	C	anonymous antigen-1, putative
TGME49_312630	797	C	anonymous antigen-1, putative
TGME49_312630	920	C	anonymous antigen-1, putative
TGME49_312630	1993	C	anonymous antigen-1, putative
TGME49_312630	1793	C	anonymous antigen-1, putative
TGME49_312630	1801	C	anonymous antigen-1, putative
TGME49_312630	2266	C	anonymous antigen-1, putative
TGME49_312630	2550	C	anonymous antigen-1, putative
TGME49_313100	36	C	signal recognition particle SRP54 protein
TGME49_313140	549	C	isocitrate dehydrogenase
TGME49_313140	439	C	isocitrate dehydrogenase
TGME49_313180	744	C	cell-cycle-associated protein kinase PRP4, putative
TGME49_313240	642	C	ethylene-responsive RNA helicase, putative
TGME49_313380	96	C	uveal autoantigen with coiled-coil domains and ankyrin repeats(predict)
TGME49_313380	34	C	uveal autoantigen with coiled-coil domains and ankyrin repeats(predict)
TGME49_313410	347	C	proteasome 26S regulatory subunit
TGME49_313410	146	C	proteasome 26S regulatory subunit
TGME49_313430	4591	C	Putative nucleoporin FG repeat region protein(predict)
TGME49_313430	2176	C	Putative nucleoporin FG repeat region protein(predict)
TGME49_313640	95	C	Putative transmembrane protein(predict)
TGME49_313830	266	C	AARP2CN (NUC121) domain-containing protein
TGME49_313830	270	C	AARP2CN (NUC121) domain-containing protein
TGME49_313870	984	C	zinc finger, C3HC4 type (RING finger) domain-containing protein
TGME49_313970	587	C	Phytanoyl-CoA dioxygenase (PhyH) superfamily protein
TGME49_314410	1508	C	aquarius, putative
TGME49_315210	393	C	rhoptry protein, putative
TGME49_315220	68	C	rhoptry protein ROP14
TGME49_315320	173	C	SAG-related sequence SRS52A
TGME49_315320	188	C	SAG-related sequence SRS52A
TGME49_315320	144	C	SAG-related sequence SRS52A
TGME49_315320	268	C	SAG-related sequence SRS52A
TGME49_315320	69	C	SAG-related sequence SRS52A
TGME49_315410	134	C	SAG-related sequence SRS53F
TGME49_315510	132	C	hypothetical protein
TGME49_315740	118	C	SAG-related sequence SRS54
TGME49_315770	299	C	cytochrome p450 superfamily protein
TGME49_315930	63	C	integral membrane protein, DUF56 family protein, putative
TGME49_316280	44	C	transporter, major facilitator family protein
TGME49_316280	50	C	transporter, major facilitator family protein
TGME49_316310	160	C	superoxide dismutase
TGME49_316310	161	C	superoxide dismutase
TGME49_316330	244	C	superoxide dismutase SOD2
TGME49_316330	245	C	superoxide dismutase SOD2
TGME49_316400	347	C	alpha tubulin TUBA1
TGME49_316400	315	C	alpha tubulin TUBA1
TGME49_316400	316	C	alpha tubulin TUBA1
TGME49_316510	1111	C	C3H1-type domain-containing protein(predict)
TGME49_317720	43	C	eukaryotic translation initiation factor 3 subunit 7, putative
TGME49_318230	203	C	phosphoglycerate kinase PGKI
TGME49_318230	284	C	phosphoglycerate kinase PGKI
TGME49_318230	288	C	phosphoglycerate kinase PGKI
TGME49_318230	99	C	phosphoglycerate kinase PGKI
TGME49_318410	128	C	TCP-1 chaperonin, putative
TGME49_318410	236	C	TCP-1 chaperonin, putative
TGME49_318410	179	C	TCP-1 chaperonin, putative
TGME49_318410	22	C	TCP-1 chaperonin, putative
TGME49_318430	239	C	malate dehydrogenase MDH
TGME49_318430	470	C	malate dehydrogenase MDH
TGME49_318430	451	C	malate dehydrogenase MDH
TGME49_318480	1544	C	SWI2/SNF2-containing protein RAD5
TGME49_318525	1071	C	hypothetical protein
TGME49_318550	159	C	Putative transmembrane protein(predict)
TGME49_318730	400	C	glycosyl transferase
TGME49_318760	220	C	KdE2, related (Fragment)(predict)
TGME49_319560	279	C	microneme protein MIC3
TGME49_319560	76	C	microneme protein MIC3
TGME49_319560	85	C	microneme protein MIC3
TGME49_319560	102	C	microneme protein MIC3
TGME49_319560	122	C	microneme protein MIC3
TGME49_319570	403	C	WD domain, G-beta repeat-containing protein
TGME49_319658	27	C	CBF/Mak21 family protein
TGME49_319730	48	C	YOU2 family C2C2 zinc finger protein
TGME49_319870	249	C	ubiquitin-conjugating enzyme subfamily protein
TGME49_319920	642	C	2-oxo acid dehydrogenases acyltransferase (catalytic domain) domain-containing protein
TGME49_320210	41	C	WD domain, G-beta repeat domain containing protein
TGME49_320230	69	C	SAG-related sequence SRS15C
TGME49_320550	918	C	AP-5 complex subunit beta-1(predict)
TGME49_320570	166	C	elongation factor Tu, putative
TGME49_320630	340	C	phosphotransferase enzyme family protein
TGME49_320630	327	C	phosphotransferase enzyme family protein
TGME49_320670	857	C	vacuolar protein sorting 16, putative
TGME49_321440	672	C	SWI2/SNF2 ISWI-like SANT
TGME49_321500	130	C	RNA recognition motif-containing protein
TGME49_321530	260	C	cathepsin CPL
TGME49_321620	471	C	dynamin-related protein DRPB
TGME49_321650	1301	C	Protein kinase domain-containing protein(predict)
