# Supplementary material for: Global Proteome-Wide Analysis of Cysteine S-Nitrosylation in Toxoplasma gondii
Source: Molecules. 2023 Oct 29;28(21):7329. doi: 10.3390/molecules28217329 (PMC10649196; doi:10.3390/molecules28217329)
Supplement: Supplementary file 1 [file molecules-28-07329-s001.zip › Table S2.xls]

## Sheet: List of S-nitrosylated proteins
Position	Peptide	Score	Cutoff
TGME49_287280 Toxoplasma gondii family C protein
9	MHLIQKKCPGFPPGF	3.153	1.484
TGME49_292920 heat shock protein 75, putative
357	NIHHVKECATKFSSF	2.832	2.443
TGME49_292935 Putative M protein(predict)
405	ARKLNEQCKQKEEEL	2.514	1.484
TGME49_292950 hypothetical protein
185	TSFTIHECLPALSPG	2.625	2.443
312	AATPFSGCLSSAAGA	2.875	2.443
1418	SRRRSGSCVSRAPTE	2.891	2.443
1489	PTTPVTPCTPTSATP	2.995	2.443
1808	TGLDSSECKKKLLGV	2.886	2.443
1849	DLGTRLHCMGAPQKQ	2.957	2.443
1918	LCGLKVFCDAPILQH	3.505	2.443
TGME49_292975 Protein transport protein SEC31(predict)
520	LPYASLFCLQGALSL	2.984	2.443
915	EEEGELSCSNKLPKA	3.473	2.443
1854	VVDEELQCVNEVIHR	4.788	2.443
2258	ALASPVFCAAPVAAE	3.087	2.443
2555	QGRKTTQCATSAVSP	4.228	2.443
TGME49_293000 3'5'-cyclic nucleotide phosphodiesterase domain-containing protein
20	LIRLEENCDSLSGFG	2.377	1.484
192	LRALQVACDRQKAEA	1.634	1.484
508	TTKAALSCVWPARKE	2.549	2.443
705	PRRQARVCESPLASP	3.179	2.443
729	YVSEPVSCDDSFDSR	2.69	2.443
1037	FPMGLLVCVQPLHAD	2.462	2.443
1130	AQNNSFVCLGGALKA	3.076	2.443
TGME49_293020 Serine-rich adhesin for platelets(predict)
43	SRENQSQCVSPIYHS	2.837	2.443
464	SPFRCDGCCSSVSFT	2.761	2.443
TGME49_293030 Serine-rich adhesin for platelets(predict)
201	SGDSTGACSPASLSS	3.315	2.443
348	ISQTVKTCPEAVTSA	4.082	2.443
466	SAAFPESCPSTVSAP	3.147	2.443
935	HQPPSLPCVSSFSAS	3.033	2.443
1009	GVPPALPCAEETGES	2.505	2.443
1096	RREQKNACQRRVLEE	2.984	2.443
1613	SRSLLASCSSTSVLS	1.503	1.484
1657	PAFPPTACSSSLSSS	3.321	2.443
1694	YSPSPASCSSSSSST	3.201	2.443
1725	SFSSSSVCASSASSQ	2.69	2.443
TGME49_293040 Putative transmembrane protein(predict)
50	AETKRTACGASLAAS	3.103	2.443
TGME49_293060 SPRY domain-containing protein
26	SSSSSLSCESSSPPL	2.489	2.443
368	RAVEERTCTQMEISV	1.984	1.484
TGME49_293170 Calponin-homology (CH) domain-containing protein(predict)
571	GQQRRARCLSATASR	2.957	2.443
1070	LMTERIACRDQTLKE	4.114	2.443
1829	PDAAFGDCLEQIACA	3.386	2.443
1835	DCLEQIACANQGREE	2.571	2.443
TGME49_293180 NADP-specific glutamate dehydrogenase
12	TYADGSRCHGPQRGT	1.623	1.484
496	KQHGVILCPGKAANA	4.467	2.443
TGME49_293200 Membrane magnesium transporter(predict)
79	HVPEEIQCWDRLHER	3.082	2.443
98	LYSTRAACLAALVQN	3.071	2.443
TGME49_293220 DHHC zinc finger domain-containing protein
182	DPGYLKYCPSVLLAP	2.658	2.443
366	QKQVKDSCSSSGESR	1.721	1.484
TGME49_293230 Protein FAM98A(predict)
45	LLLLQDCCYFSVVEQ	3.728	2.443
TGME49_293240 triacylglycerol lipase
7	*MPGVASCEFLNEVA	3.885	1.484
335	ATSATGPCPSPVISR	3.049	2.443
675	TLLRLLRCSQPCRRR	2.538	2.443
737	EQPASSECSTQVSPS	4.511	2.443
TGME49_293250 hypothetical protein
570	STSSSSSCGSSSVKS	3.69	2.443
604	RQGRQDTCKERVERQ	2.674	2.443
665	GVTTAIECGAATLVD	2.495	2.443
704	QMVRPRSCSPSLLRR	3.022	2.443
TGME49_293252 hypothetical protein
417	SRVQPLECQKTAVSE	4.011	2.443
767	SVEADTRCDSENSSS	2.929	2.443
1299	RGQRYVNCRSTLRSP	2.777	2.443
TGME49_293258 hypothetical protein
164	VRLLSPACSESVCSP	3.467	2.443
279	SSKELEECVTTVQTS	3.293	2.443
354	DGGDASPCSFAVSQH	2.783	2.443
578	FPRVVADCGDSLSKQ	4.609	2.443
679	GLSSRHRCGESTAEE	2.451	2.443
717	PVRANNVCVSPASGR	2.533	2.443
TGME49_293260 ATPase/histidine kinase/DNA gyrase B/HSP90 domain-containing protein
5	***MYTPCWACLKTP	1.967	1.484
25	LHSSSRSCASRLCDS	3.489	2.443
76	RFQRSPDCFPRALGG	2.484	2.443
183	EPLSSLPCDAGVSAT	2.56	2.443
547	SCDRVTRCREEMMTQ	2.859	2.443
1087	VGTCAYMCLSNLQAF	2.897	2.443
TGME49_293280 cyclin protein
59	RSSAGPVCSAPVSSA	3.016	2.443
543	PLLQDPACSAALRAL	2.603	2.443
916	PGVFRAACAPQAFTD	3.114	2.443
1690	SFVTLPSCVESTLAS	4.413	2.443
1776	VEPAAAVCMGRAVSS	4.772	2.443
2042	EYVLRLQCFSQISAH	3.005	2.443
2224	HSPETGSCPEKIGEC	3.723	2.443
2564	PLANLLFCPHPAAER	2.451	2.443
TGME49_293290 hypothetical protein
51	GTTGARNCVSHAVKL	3.386	2.443
TGME49_293300 Yip1 domain-containing protein
175	LPWKTATCAPSAASA	3.696	2.443
183	APSAASACAGDVPEA	2.772	2.443
226	DAYGPFWCATTLVLL	2.772	2.443
TGME49_293320 Putative transmembrane protein(predict)
13	CAVVDATCLRFFCFA	2.661	1.484
1443	PFSTSLLCSPSPFSS	2.538	2.443
TGME49_293330 ACR-like protein(predict)
131	RRRRVLRCLGDSRGS	3.353	2.443
TGME49_293380 histone lysine acetyltransferase HAT1
216	VKLQLRECSFDVEDG	3.359	2.443
TGME49_293390 cytochrome C-type heme lyase, putative
51	PVSAPSSCAASCAPG	3.337	2.443
TGME49_293400 Putative transmembrane protein(predict)
9	AVPPLRVCRRTTALS	2.519	1.484
215	LLSVALGCGAVTVSI	2.946	2.443
TGME49_293425 MFS transporter protein, putative(predict)
95	KPETEPKCQEEEIAV	2.75	2.443
307	CRDSLATCLGAPSRT	2.924	2.443
TGME49_293440 Putative transmembrane protein(predict)
423	EYNCKDVCAFNLLAV	3.109	2.443
TGME49_293460 ATP-dependent DNA ligase domain-containing protein
130	RAGDFASCVAASVQE	2.891	2.443
755	FFAVAEECGGRLLSQ	3.527	2.443
1239	SCAVSPSCYSSTLSS	3.065	2.443
TGME49_293470 Immune mapped protein 1(predict)
5	***MGTVCTKNRVDT	4.202	1.484
TGME49_293480 MoeA N-terminal region (domain I and II) domain-containing protein
139	ARGESTCCLGEASAP	2.707	2.443
533	GKAALAGCSPRSGDQ	2.766	2.443
968	NATHVGECGEAVVAD	3.141	2.443
1005	VVVVSDRCSEGVMKD	2.707	2.443
1014	EGVMKDACVEAALSS	2.918	2.443
1236	SPQAVRECIQALLPV	2.766	2.443
TGME49_293500 Putative transmembrane protein(predict)
11	KRPVSRACVAAAATP	3.087	1.484
30	PLFSAFLCFSAAIGF	3.217	2.443
271	ELNCAANCEAEVDAI	3.207	2.443
1288	PPLIFLNCSHIERAE	1.541	1.484
1430	QRLRTVTCRTQQEET	2.663	2.443
TGME49_293510 poly(ADP-ribose) polymerase and DNA-Ligase Zn-finger region domain-containing protein
30	CHQNSAVCTSSKMPA	2.571	2.443
TGME49_293540 Putative low complexity protein(predict)
705	KDAKLQECLKILEEA	2.63	2.443
TGME49_293570 translocation protein sec62, putative
350	RCLVKCSCVGDLLES	3.348	2.443
TGME49_293590 3-oxoacyl-acyl-carrier protein synthase I/II, putative
414	DGSGLSRCLENAIAD	3.31	2.443
TGME49_293610 dihydroorotase
17	GNGASNSCCGQARAK	2.761	2.443
243	TAAHRGLCCAEAVEK	2.799	2.443
244	AAHRGLCCAEAVEKP	2.451	2.443
400	SPSLLKECDEI****	1.918	1.484
TGME49_293620 hypothetical protein
2	******MCSVVRQNG	27.971	26.728
897	LPGRVLTCTSRTASR	2.957	2.443
919	VFKQPTECW******	2.761	2.443
TGME49_293630 Arsenite-resistance protein 2(predict)
598	NMKWTAFCHEKVFED	2.538	2.443
TGME49_293660 Snare protein(predict)
292	EVYINPVCMQMDQLL	1.896	1.484
622	SSNGAALCTSSPVTS	2.609	2.443
1180	TRDANLLCAGS****	2.766	2.443
TGME49_293670 transcription elongation factor A TFIIS
360	KKESMEACQSDWEMK	1.803	1.484
TGME49_293710 Zn-finger in Ran binding protein and others domain-containing protein
245	RACNRCGCARSAVND	3.212	2.443
TGME49_293720 Membrane associated protein with a signal egf domain and 7 transmembrane domains at the c-terminus(predict)
9	LLTLSRKCPASGNMG	4.279	1.484
280	RFAKVVRCRPGLAPE	2.728	2.443
TGME49_293730 DHHC zinc finger domain-containing protein
227	LAAQSRTCMTPFLAT	2.815	2.443
646	CLTCLLVCHEQLLLR	2.62	2.443
TGME49_293760 EF hand domain-containing protein
114	AATHRGRCNTSSAQQ	3.141	2.443
TGME49_293770 chitinase-like protein CLP1
2	******MCPRVSVDA	5.432	1.484
159	AFVNVSECAAFLAHV	2.897	2.443
319	LAGEAVACCPSALKD	2.848	2.443
TGME49_293800 transmembrane protein 65, putative
20	PPVMRDDCKTQQSAT	2.071	1.484
95	ALGNLFSCTSGVVTG	3.212	2.443
TGME49_293810 carboxyvinyl-carboxyphosphonate phosphorylmutase
12	FDVPKSFCFDFRKEC	1.694	1.484
212	SNGDFIICARTDARS	2.522	2.443
359	TYPSASVCMDKAVED	3.283	2.443
TGME49_293820 calpain family cysteine protease domain-containing protein
189	YREQTPPCIETAVSA	3.728	2.443
198	ETAVSAGCEGHRRSN	1.645	1.484
246	IRAPEASCSPSSICP	3.223	2.443
1003	ADSDALCCLSPLAYS	2.707	2.443
TGME49_293840 hypothetical protein
219	KMKETVACEEETDGK	3.299	2.443
938	HSPSSLACPRDAGSA	3.598	2.443
1880	EAATDGECDAEIQRT	2.478	2.443
2069	SPSTAFRCASDLSPD	3.071	2.443
2163	DVSNHPACLSNSFTR	2.549	2.443
TGME49_293870 thioredoxin, putative
31	VDFYAVWCGPCRQVA	1.639	1.484
TGME49_293890 intraflagellar transport 80 family protein
6	**MSIRPCTAKSVIA	4.087	2.443
TGME49_294010 yrdC domain-containing protein
381	LSSLSSLCSSSLVSA	4.533	2.443
TGME49_294020 zinc finger, C3HC4 type (RING finger) domain-containing protein
195	SSPSSSPCPPSLPSS	3.326	2.443
TGME49_294025 hypothetical protein
10	LNRPSVRCKNSLFLE	5.25	2.443
TGME49_294050 Putative transmembrane protein(predict)
262	VHGKAEICRAAAVSV	2.777	2.443
TGME49_294060 hypothetical protein
210	TDRLSMRCPDASRKQ	3.005	2.443
284	SASAPVPCTSSLSPS	3.293	2.443
771	VVSSPTSCTSSSVSP	2.962	2.443
898	TAASLRACLRRLEEE	3.739	2.443
922	ELHQLLVCTQEELRR	2.924	2.443
1070	QDEPNVFCSENMEAE	3.027	2.443
1236	GYLQLADCMQNATAD	3.245	2.443
1248	TADSTSRCSTAASDS	3.005	2.443
1970	LQSFSASCSPTLLQL	3.353	2.443
2277	MLARFALCKGSLQTS	2.864	2.443
TGME49_294180 tRNA -methyltransferase family protein
37	SASSSSACSSSCMQD	3.217	2.443
TGME49_294190 enoyl-CoA hydratase/isomerase family protein
545	PFTLQGDCRKQILEA	3.266	2.443
TGME49_294210 G protein gamma domain-containing protein(predict)
5	***MDVQCSWPGSPP	2.71	1.484
505	QQEEEVHCLSHRLAE	2.543	2.443
TGME49_294220 Putative transmembrane protein(predict)
7	*MATMVTCQGCGEET	2.505	2.443
10	TMVTCQGCGEETTSR	3.239	2.443
62	SAMTISVCSSDVFTE	3.011	2.443
TGME49_294225 Putative transmembrane protein(predict)
80	QPNVRYRCVDGLVRS	3.261	2.443
TGME49_294270 histone arginine methyltransferase PRMT4/CARM1
590	VSSSHSPCVSNVASE	4.946	2.443
TGME49_294280 E3 ubiquitin-protein ligase, putative
883	FEEGFLRCVDEATIS	2.538	2.443
TGME49_294290 Der1ER1
35	PVTRAVTCITFACTL	2.603	2.443
TGME49_294330 EGF family domain-containing protein
185	MPHSTTSCASRADPG	2.788	2.443
433	SNATAEQCGQRLFML	2.527	2.443
TGME49_294350 DEAD/DEAH box helicase domain-containing protein
788	GLERLDGCWQAVVSE	2.451	2.443
1098	AEYNVLSCRATLQSS	4.185	2.443
1111	SSFAYAGCTYSLSAA	2.467	2.443
2154	HFLASCICQQSVTSG	3.837	2.443
2229	AFLTAVRCLRAASTL	3.848	2.443
2420	VSHSVIACLHQTMNE	3.636	2.443
TGME49_294380 PP-loop domain-containing protein
333	SDSSVTGCFPEKEQT	2.674	2.443
897	FEGTIARCNETIEEM	3.277	2.443
1400	DPVTPEFCPQPLIKY	2.549	2.443
TGME49_294410 hypothetical protein
3	*****MVCAAPSSRR	3.859	2.443
11	AAPSSRRCRSSFPSW	2.451	2.443
479	SAGLFPKCASRMEQR	3.125	2.443
TGME49_294420 programmed cell death protein 2, c-terminal domain-containing protein
223	HPAENASCMRRKLVR	1.536	1.484
374	LLRFLKRCSSRAANR	3.446	2.443
TGME49_294430 Protein SDA1(predict)
7	*MELPTECGGRAAST	5.207	2.443
TGME49_294440 NOL1/NOP2/sun family protein
7	*MPKRKLCGDSSGVP	2.989	2.443
311	SPAIAISCSDASLFP	2.957	2.443
577	SHPSSSICPSSSTSR	3.538	2.443
903	GGCVCVVCPTEVLPS	3.245	2.443
TGME49_294550 dynein heavy chain
16	SNFLLEICPALLNCS	2.251	1.484
22	ICPALLNCSRQSLQS	2.505	2.443
505	RPPAKLVCEHLVIQE	3.353	2.443
2156	IISLFDLCDRQLSKQ	3.467	2.443
2216	TLLLRSVCDTVVPKL	1.678	1.484
3547	VVNFDCSCVSVATRR	2.766	2.443
3661	MEDVQKKCQRSMRLL	1.776	1.484
3901	PSSLVNQCLNLILKS	2.473	2.443
TGME49_294595 EB1 C-terminal domain-containing protein(predict)
14	CSASGNGCGSPPHTV	1.541	1.484
TGME49_294600 Toxoplasma gondii family D protein
68	KVSRPYTCPSPLEEE	3.087	2.443
120	PVTLNKNCKKSVTEK	3.799	2.443
216	LHQKVGECRKSIETE	3	2.443
323	EEIETYPCDEEVLVA	2.598	2.443
335	LVAVPKVCTRQISKS	2.614	2.443
475	KHQIEVPCPEQTTQE	3.359	2.443
539	SIQVPYTCYETAYEE	2.962	2.443
TGME49_294610 histone lysine methyltransferase, SET, putative
387	DPLVRSICSGAIFPQ	2.723	2.443
484	KGGRGGVCSARAVPK	2.641	2.443
764	LDCCSSDCVSSSDGE	2.5	2.443
TGME49_294620 eukaryotic initiation factor-3, subunit 8, putative
101	DYESLVRCLQKSQQI	2.451	2.443
376	TTSGVFACLSSAIWL	3.25	2.443
632	RINEAHACLSEVCPK	2.799	2.443
656	SNLKNVECTPEQERA	2.723	2.443
TGME49_294640 ribonucleoside-diphosphate reductase large chain
486	TIKCSNLCTEVVEYT	2.815	2.443
TGME49_294650 Transmembrane protein, putative(predict)
1056	LENEDSRCMENALSS	4.38	2.443
1376	ALEDALRCVVEVRRF	2.511	2.443
1403	ALSQRTMCLPRSVSS	2.804	2.443
1532	AATETPACTERSAET	3.554	2.443
1584	KSEVSGRCSSSASQD	1.541	1.484
1710	SCTCIHRCRGSAEPE	2.717	2.443
1808	HLSSSIACTAERSSR	2.446	2.443
TGME49_294651 hypothetical protein
486	SSSSFSSCSSSFSAS	1.814	1.484
494	SSSFSASCFSSLPPS	4.728	2.443
527	SSLYSSTCSSSSCCV	1.831	1.484
616	GIGVSASCTSNGRQN	3.049	2.443
TGME49_294690 rhomboid protease ROM5
380	ISFGYGACEHNLGVS	2.511	2.443
TGME49_294705 hypothetical protein
2	******MCIVIHSLC	27.65	26.728
9	CIVIHSLCFGTVFVS	2.902	1.484
48	VRWGLVYCFFSLAES	2.772	2.443
TGME49_294720 RING-type domain-containing protein(predict)
155	SNTNDPSCLSSSTSS	3.158	2.443
257	WPASAAGCRAASLSS	3.212	2.443
970	GHAFCKGCLEHALMV	2.5	2.443
TGME49_294730 Sec16 Sec23-binding domain protein(predict)
554	GSGTAAVCAEEVVSR	5.386	2.443
1399	DEICRRACTGDVRGA	2.571	2.443
1677	EVQQKIECLQQTGKF	2.668	2.443
TGME49_294740 Armadillo/beta-catenin-like repeat-containing protein(predict)
473	EVEEEEGCFSTGDVK	1.809	1.484
648	SSSSSHTCSSLGSMA	1.552	1.484
1088	SASTSRVCLSPASSA	2.495	2.443
1295	VLEDKESCVKAAQAL	2.685	2.443
1967	AEERAAGCVETLLRC	3.277	2.443
2618	KSGLSVCCSDSVESR	2.723	2.443
2793	ERRSGDACVEAAGSS	3.038	2.443
3093	PSPPSSACLASGVSV	3.179	2.443
TGME49_294750 hypothetical protein
46	FVSPRISCLGQVAPV	3.435	2.443
TGME49_294760 hypothetical protein
90	SSPSLGSCSSKALPS	2.842	2.443
TGME49_294770 Armadillo/beta-catenin family repeat-containing protein
343	PDLEGARCIHALVCS	3.027	2.443
TGME49_294780 Tho complex subunit 7(predict)
236	AIVEAQKCLAKAKRH	2.832	2.443
TGME49_294785 zinc finger (CCCH type) motif-containing protein
8	MSLQSSPCKNPSRGP	2.339	1.484
TGME49_294790 Putative transmembrane protein(predict)
6	**MFGELCVELAFPF	2.989	1.484
TGME49_294805 hypothetical protein
5	***MRTVCGSSCVSS	4.625	2.443
9	RTVCGSSCVSSRYLV	3.344	1.484
TGME49_294808 Putative transmembrane protein(predict)
35	NNRDPIGCMTSISSG	2.489	2.443
TGME49_294820 type I fatty acid synthase, putative
8	MMTRLPLCQQQAPPS	2.864	2.443
189	WRSVHWVCTDDVIKR	3.06	2.443
1080	SMTIDTACSSSLVAL	2.995	2.443
1120	PHITVAFCKSRMLAP	3	2.443
3248	SVPVDTACSSSLVAA	2.647	2.443
4003	LTEIRARCKTEIEAS	3.299	2.443
4474	LTPGALSCFDETANS	2.935	2.443
4568	PGPPGADCAGTVVAV	2.853	2.443
5037	NYSAANACLDALAEY	2.5	2.443
5421	SLTVDTACSSSLVAM	3.13	2.443
5758	ETLTSAACTSEFLHP	2.701	2.443
5766	TSEFLHPCSRKMLRP	3.435	2.443
5893	RTIHSIECSPRTAKV	2.647	2.443
6343	PGPPGSDCAGTVVAV	2.717	2.443
6788	NYSAANACLDALAEY	2.5	2.443
7172	SMTIDTACSSSLVAA	3.245	2.443
7529	YSQPAIFCVEYALAQ	2.603	2.443
8222	AAASSTTCVADALLL	2.957	2.443
8354	LVKSSIECRGAVELH	3.011	2.443
8421	PGPPGADCAGTVVAV	2.853	2.443
TGME49_294830 methyltransferase domain-containing protein
12	QHVFHTGCPACPCCN	2.246	1.484
110	VTSGNEKCENEVCVS	3.103	2.443
189	QADTCGGCKAQLLFD	2.554	2.443
345	VDSQPPDCSDNTPEK	2.766	2.443
705	VNAWRLACVDEISRQ	4.516	2.443
734	GPLYRQLCIKAFSQE	2.446	2.443
TGME49_294840 zinc finger (CCCH type) motif-containing protein
153	EVRQHPACRQNVGSA	3.217	2.443
TGME49_294850 actin-like protein ALP7
119	DMVCLLTCPPLASSA	3.022	2.443
323	NEDNVPPCLQSELRA	2.462	2.443
TGME49_294860 hypothetical protein
10	RSDLIETCCRLQRSC	3.383	1.484
17	CCRLQRSCKDLQCSL	3.055	1.484
1270	SPSAPTVCLDSAPES	3.326	2.443
1494	SLASGLPCGSPSLHV	2.576	2.443
1761	ECSGMSACGTSLETR	2.685	2.443
TGME49_294880 8-oxoguanine DNA glycosylase, N-terminal domain-containing protein
2	******MCSRNSPPP	3.016	2.443
81	SACSSLSCSSSRASS	3.745	2.443
555	SPSVAASCPSAASTD	1.552	1.484
TGME49_294890 hypothetical protein
6	**MRSNCCMQPNARG	1.601	1.484
191	RDSSPLSCPEVLASS	2.777	2.443
TGME49_294898 tetratricopeptide repeat-containing protein
229	REACDLACLSRLVVP	4.277	2.443
662	VKLPNSQCIKRAKKN	3.446	2.443
752	FLKKAVSCCDAALEA	3.88	2.443
TGME49_294902 DnaK family domain containing protein(predict)
68	ETQLPIVCDASRSLV	1.623	1.484
TGME49_294920 general transcription factor IIH polypeptide 2 GTF2H2
120	FRPDRLRCVCQLAEE	3.288	2.443
243	LRTCDVGCIEETIAA	3.022	2.443
262	NICCNVICLAAELHV	2.462	2.443
TGME49_294930 leucine rich repeat-containing protein
284	DSPASSTCGSENLKG	3.391	2.443
559	SVGSGVTCMSELKIL	2.603	2.443
TGME49_294940 Putative transmembrane protein(predict)
2	******MCLSRCCFG	2.592	2.443
240	NAEKQLECFRSIEAL	3.261	2.443
TGME49_294960 hypothetical protein
254	SSSGKQECAGNISGD	2.821	2.443
TGME49_294980 Putative transmembrane protein(predict)
44	VVNILLLCIGNLTYD	2.902	2.443
TGME49_295000 Sec1 family domain-containing protein(predict)
336	AVIPHLRCLGSAAKT	3.962	2.443
785	AKPAAAPCVEDVYRL	2.717	2.443
794	EDVYRLLCLASVVNG	3.158	2.443
TGME49_295010 DEAD/DEAH box helicase domain-containing protein
430	DLKTILSCVPTSSQG	2.766	2.443
TGME49_295020 Sterol-sensing domain of SREBP cleavage-activation domain-containing protein
866	SDDESFKCSSSPTER	2.522	2.443
TGME49_295030 hypothetical protein
373	SDDEQSDCPDCAIGA	2.505	2.443
491	RLRQCSRCLSEINHP	2.891	2.443
TGME49_295035 Putative transmembrane protein(predict)
73	VRAATSGCLSAVFST	3.717	2.443
TGME49_295040 HEAT repeat-containing protein
587	LRDAAFNCLGALINN	3.288	2.443
599	INNAGESCKPSMLKL	2.701	2.443
757	ELQTVRICVELVGDV	2.62	2.443
874	VYSFKEKCMQEQLKL	2.978	2.443
TGME49_295050 tRNA ligase class II core domain (G, H, P, S and T) domain-containing protein
94	SSLLTSQCPGDLESG	2.734	2.443
205	TRNKLQLCLPAVVGA	3.435	2.443
517	CNVESVSCTDSSGRG	2.69	2.443
TGME49_295070 helicase associated domain (ha2) protein
352	SSSPSSSCSSSSSSS	2.612	1.484
675	TENPLLFCPPPALLS	2.793	2.443
TGME49_295090 OST3/OST6 family protein(predict)
9	KGASRYACSRLRRGS	3.481	1.484
TGME49_295100 hypothetical protein
122	GVIRSVSCLDEANLS	3.418	2.443
445	RCVESFKCNEPLGES	2.766	2.443
540	NQPYSLPCLPAAGHL	2.658	2.443
636	PRTSVSQCSPHVTSE	3.707	2.443
902	RRMLYGSCNDTSHAV	1.667	1.484
921	AASHIRSCTSPAPDR	2.929	2.443
1473	TPSTCASCSWSLEES	2.636	2.443
TGME49_295310 tubulin binding cofactor A protein
92	YMLSNRECRDAVRKN	2.734	2.443
TGME49_295330 Vps54 family protein
267	IHDELSTCLDEVECS	2.533	2.443
1113	TSLSAVGCLYTLQER	3.201	2.443
1445	LCARSCACIREVVTL	3.239	2.443
1834	SVSPQTYCLPPSAAS	3.147	2.443
TGME49_295360 Inner membrane complex protein 18(predict)
204	DEIQDRLCERKLTTV	2.495	2.443
TGME49_295380 hypothetical protein
291	SLSPAFSCKTALSQP	3.011	2.443
422	SLLQRDLCLFKAVST	2.832	2.443
525	ASPRPSPCVSGAVPL	3.745	2.443
750	AALVSWTCLQSLAAS	2.636	2.443
1550	KEELVLNCVEALERH	2.75	2.443
1567	FALSNWLCMQKLKTL	2.467	2.443
TGME49_295390 hypothetical protein
53	SSPGFYPCVSAAAAR	2.723	2.443
TGME49_295410 transcription initiation factor TFIID complex subunit TAF6
433	GLEQLLPCLARFFAV	2.603	2.443
666	LLQTLLSCVYEELSL	2.614	2.443
TGME49_295420 hypothetical protein
118	ALLDLKECSTEVRAY	2.804	2.443
677	ELGDLLRCLASCTAP	2.5	2.443
TGME49_295430 Putative transmembrane protein(predict)
241	VFEAVFACFARALST	3.598	2.443
TGME49_295440 Putative transmembrane protein(predict)
13	STPGPAACLAAGVAS	3.082	2.443
TGME49_295450 sjoegren syndrome nuclear autoantigen 1 family protein
19	YNHELVACIDDLRRK	2.533	2.443
TGME49_295472 C2 domain-containing protein
7	*MFFSFSCWYVDVPQ	2.803	1.484
570	NVDVLIECFAEATGD	2.625	2.443
TGME49_295590 Heptatricopeptide repeat-containing protein, putative(predict)
5	***MATPCLGRSSRL	3.148	1.484
673	WQEAATECLSRLLPP	2.984	2.443
TGME49_295600 SAG-related sequence SRS10
12	TIRNTIVCANGANSN	4.288	2.443
38	QNSLILICGKDSATL	2.913	2.443
TGME49_295610 histone lysine methyltransferase, SET, putative
146	PRQSPSSCLSSSASP	2.679	2.443
307	SSTVRSSCASPLDFV	2.317	1.484
665	RSPHPGECREQLREK	2.826	2.443
1078	EAEKWKTCFSLLLAA	2.739	2.443
1356	VETPALLCSSDLASN	2.576	2.443
2607	NARFHQRCVSAATSL	3.424	2.443
2630	TEHYLSSCWSSVSSP	3.288	2.443
2971	SVLSWSSCLSPLERG	2.484	2.443
3265	LLCARRDCRPQELSQ	2.457	2.443
4025	ADLEKSHCMQRSAER	3.147	2.443
4101	PCSSSPSCAASFAGP	2.538	2.443
4802	NSKASALCVASGASR	2.609	2.443
TGME49_295620 Putative zinc finger protein(predict)
12	SFSGDDSCQEGVEKT	3.962	2.443
883	SSPPTHTCSPSVSFA	2.967	2.443
903	PEDRELKCPKGLGTV	3.082	2.443
TGME49_295640 peptidase family M13 protein
6	**MDSLRCPQRFFTP	3.163	2.443
656	PLPRWRTCVSSVPQW	2.886	2.443
TGME49_295650 hypothetical protein
228	SRRTSLFCIRQTLRL	2.625	2.443
TGME49_295658 zinc finger in N-recognin protein
1047	PPPSVSDCAASASAP	2.783	2.443
1672	AATNNVACVSHVSPS	3.163	2.443
1758	IPPVFLRCLRSEVER	2.755	2.443
2090	GHVAHVSCLRALQET	4.136	2.443
3192	EGLESVSCESAATSG	3.538	2.443
3455	MRLSELLCIRALQIA	2.783	2.443
3577	FPSQASVCSPAAAAV	3.755	2.443
3620	SSRYLSQCAPDCSKE	2.505	2.443
4322	LVCGAVVCVGSSCCK	2.5	2.443
TGME49_295662 hypothetical protein
181	KPTVTQICEDIVEQV	1.546	1.484
TGME49_295680 periodic tryptophan protein PWP2, putative
370	ARLKLLKCDPSAETQ	3.147	2.443
TGME49_295685 hypothetical protein
14	FPRYQYACLSLKGEL	1.568	1.484
TGME49_295690 ubiquinone/menaquinone biosynthesis methyltransferase subfamily protein
11	FAVPCARCGGATLSR	4.049	2.443
292	IRRKRQACTSALEKD	3.641	2.443
TGME49_295710 HECT-domain (ubiquitin-transferase) domain-containing protein
33	LIEVLSSCPDEELLH	1.694	1.484
125	LENCSSKCLYSSVDV	2.788	2.443
588	AHVDKESCPQDVTME	2.951	2.443
971	VISDDPLCLSSLSSL	3.228	2.443
1071	ANNSVPSCAAASVPS	3.38	2.443
1859	SEVSLLACLGKSAAD	3.223	2.443
2835	DAASEDVCEPGTVSK	2.685	2.443
3135	AVSSSPTCLAAAVPA	3.745	2.443
3156	FILPALLCIQELLPL	3.179	2.443
3968	TPATASACAFEVLQE	3.902	2.443
7169	RALCQLLCSPSVAAS	3.489	2.443
7203	LVAKVVGCLYSSTQH	3.065	2.443
7462	VLTAVEECYPSLTMQ	2.679	2.443
7934	HLYVQLICQRKIVGG	2.533	2.443
TGME49_295720 sulfite oxidase, putative
134	QRSNPLSCLASVFLS	4.076	2.443
209	FLTESYVCLDSFLGP	3.31	2.443
573	HLPCTLQCAGNRRED	2.484	2.443
766	LPVQSAICLPTSESI	2.87	2.443
TGME49_295730 tetratricopeptide repeat-containing protein
147	NARMALQCYSAGLEQ	3.293	2.443
156	SAGLEQQCGDKTLEA	4.022	2.443
182	ILGELVACVNDCRSA	2.94	2.443
TGME49_295740 Keratin-associated protein(predict)
347	TRECLVACGKASPSS	3.38	2.443
812	SFASLSSCASSSLPA	3.587	2.443
TGME49_295750 IgA-specific serine endopeptidase
8	MQLMLCLCCGFARGE	1.913	1.484
TGME49_295770 hypothetical protein
271	DKDRSLPCPRGLSAL	2.799	2.443
621	AAIREAACVGDAEAV	2.87	2.443
1990	FPLSGQPCAGNSVSF	2.755	2.443
2039	ALSVVSSCFAASLSN	2.668	2.443
TGME49_295850 cyclic nucleotide-binding domain-containing protein
327	RRSRSVECGRRGGDA	2.462	2.443
1054	SSASSLSCFHFASAL	2.636	2.443
2239	DSERQFDCLGSIIEA	4.109	2.443
TGME49_295910 ATP-dependent Clp protease adaptor protein ClpS protein
58	RCFAPVACASRVVSS	3.179	2.443
109	ASAPSRACRSAVLPP	3.565	2.443
TGME49_295945 hypothetical protein
119	GIFRRRLCWSKVLAG	3.543	2.443
TGME49_295980 Putative transmembrane protein(predict)
5	***MASVCFVTGSSF	26.876	26.728
198	ASTLSADCSSAAGAL	2.022	1.484
TGME49_295995 Putative transmembrane protein(predict)
15	ETVQVYSCDTEATSD	3.337	2.443
TGME49_296010 phosphatidylinositol 3- and 4-kinase
1552	IGLPEDTCIERIVDL	2.522	2.443
TGME49_207350 hypothetical protein
20	YLFFGRQCTSPVTYQ	3.098	2.443
TGME49_207370 hypothetical protein
716	EASEIPSCSSTSMTS	2.679	2.443
1121	GVPSSVPCAGQAENG	3.082	2.443
TGME49_207390 coatomer protein complex, gamma sub-unit, putative
96	GEASPLFCVNGITFA	2.603	2.443
410	LPKGIVACSTELLPP	4.636	2.443
TGME49_207410 tetratricopeptide repeat-containing protein
118	ESLNLLLCYYAAGNK	2.864	2.443
TGME49_207430 ATP-dependent RNA helicase DDX1, putative
10	AFEELGVCPEIIKAV	2.88	2.443
TGME49_207450 DNA segment, Chr 10, Wayne State University 52, expressed family protein
136	GVGFDINCGVRLLRT	2.902	2.443
TGME49_207460 Rab5B protein
3	*****MGCTASSTAS	5.25	2.443
198	EGMLFVECSAKTGCN	2.995	2.443
TGME49_207470 Putative transmembrane protein(predict)
48	AFAFFLQCTHSAALL	2.576	2.443
TGME49_207480 GCC2 and GCC3 domain-containing protein
228	SQPFDYRCAEGSISR	2.777	2.443
1239	GSAAAAQCPAGTLSS	2.571	2.443
1429	ECPQGWYCPEAVAAA	2.533	2.443
1483	LCDAGYYCVQSATSA	2.543	2.443
2653	GIDAPLRCPPGTTTA	2.451	2.443
3156	RLKGSVACNRDTDAS	2.609	2.443
3373	VLDDGVACDNDARFP	2.522	2.443
3768	LFSLLLDCAEALLTD	3.027	2.443
5011	LLESDEACKNRVLYR	2.755	2.443
TGME49_207590 protein phosphatase 2C domain-containing protein
10	RGERLSPCCCGCPLS	1.776	1.484
391	QAGSQDSCPYGIMDP	2.902	2.443
TGME49_207600 tubulin/FtsZ family, GTPase domain-containing protein
11	VAVQIGQCGNQLGVA	4.505	2.443
658	EQKVAEACDRQERL*	1.798	1.484
TGME49_207620 pyridine nucleotide-disulfide oxidoreductase domain-containing protein
60	MFWTKGLCAAALAAG	2.636	2.443
265	DGRIVMICEESVPPY	2.821	2.443
337	KFDKLLLCTGSEARR	2.5	2.443
TGME49_207630 peptidyl-tRNA hydrolase domain-containing protein
16	FCLLRTSCFFALREL	1.519	1.484
TGME49_207640 isoleucyl-tRNA synthetase family protein
266	IDKYNDKCRSIVMRY	2.592	2.443
358	SIVIAFSCVEENGGV	2.511	2.443
487	SGTGIVHCAPAFGED	2.587	2.443
935	VLLTTVLCMAPLTPF	2.63	2.443
TGME49_207665 kinesin motor domain-containing protein
605	SREEQIGCLTEKLEK	2.668	2.443
806	HGHSVSSCGRKICTQ	2.674	2.443
TGME49_207680 suppressor of kinetochore protein 1, putative
45	MVEEDSDCQESIPLP	2.5	2.443
167	VREENKWCEDA****	2.049	1.484
TGME49_207700 rhoptry kinase family protein ROP22 (incomplete catalytic triad)
551	NPFPMSACRKDMPSS	2.859	2.443
TGME49_207710 phosphatidylinositol synthase, putative
89	VSYVTSQCLDAVDGA	3.668	2.443
110	QVSIVGACLDQVVDR	3.511	2.443
TGME49_207720 Nrap protein(predict)
598	LLFDGDDCIHNLLWR	2.799	2.443
TGME49_207730 hypothetical protein
611	TAHKIIACKAGMVSF	2.576	2.443
967	SHRAPPRCTNQVRKP	3.038	2.443
TGME49_207740 hypothetical protein
4	****MYTCLSATLCG	4.288	2.443
TGME49_207750 Glycosyltransferase family 17 protein(predict)
268	PGGTASFCSSSALVP	2.451	2.443
TGME49_207760 DnaJ C terminal region domain-containing protein
296	AFFSRQVCSSKALRL	2.712	2.443
809	NDPHIFLCPATVGDR	2.451	2.443
TGME49_207780 Putative transmembrane protein(predict)
22	YAGWVFLCNGEVVVP	4.299	2.443
TGME49_207800 Prenyltransferase alpha subunit(predict)
138	YGLYRTLCPDDPLRT	2.495	2.443
TGME49_207830 MORN repeat-containing protein
3	*****MGCTGSKAAA	4.554	2.443
105	ELDPPEDCEPVIMKN	3.016	2.443
TGME49_207865 GCC2 and GCC3 domain-containing protein
91	VRIYCGSCVSTITHF	2.598	2.443
691	PVTIRVQCDGAHIRA	2.451	2.443
TGME49_207875 GCC2 and GCC3 domain-containing protein
5	***MHLFCECNLVWQ	2.69	2.443
1136	CVDPSSTCVKHCGEG	2.495	2.443
TGME49_207880 Putative transmembrane protein(predict)
79	FLDEKLKCRESATSP	3.837	2.443
266	SDTQNQECVEQILKY	3.141	2.443
TGME49_207900 transcription initiation factor TFIIIB
255	SVLVASACLYAICRR	2.663	2.443
661	GVVSRASCEDSEESR	2.815	2.443
TGME49_207910 manganese resistance 1 protein, putative
264	VTLLLLSCMSIVIPT	3	2.443
TGME49_207920 Putative transmembrane protein(predict)
36	QIRCAAHCARRFVHA	3.554	2.443
200	RNGGDVQCEQASVDR	2.837	2.443
TGME49_207965 FAD-dependent oxidoreductase(predict)
72	QVATESTCSPTVSVP	4.005	2.443
235	NGLDALRCIDEQLAC	2.701	2.443
679	WLNNMEQCDESVHEM	3.359	2.443
TGME49_207970 HEAT repeat-containing protein
4	****MALCTHPAAEG	3.776	1.484
28	QYKRDINCLEDSSRQ	3.071	2.443
309	CADSLAQCATKALSD	4.603	2.443
385	SVLLGCDCLDKVMTS	3.076	2.443
462	LRNIALPCLHQLREA	2.668	2.443
611	VLKEVLSCVESIAIL	4.614	2.443
656	QSFEDAGCFTSLGSF	2.929	2.443
775	DGSAQTDCFETASAA	2.957	2.443
1111	LRKAALACLAAVMDS	4.408	2.443
1198	LLPCLLSCLEDDGQP	2.804	2.443
TGME49_207980 PIG-P protein
368	IATKRKKCYEDPSSV	2.5	2.443
TGME49_207990 ribosomal RNA large subunit methyltransferase J protein
145	SQNVLVLCAAKLACQ	3.543	2.443
360	TTPETLACLADVQVL	2.897	2.443
TGME49_208020 AP2 domain transcription factor AP2Ib-1
11	TGGDLGGCAPPSSEA	2.62	2.443
206	SHTATQKCIRGASEE	2.848	2.443
232	RGCEVSECRKKAHAS	2.935	2.443
TGME49_208030 microneme protein MIC4
12	LPVHLVVCTQLSAVW	2.104	1.484
TGME49_208040 aldo-keto reductase
190	PRQAAVGCSSRLKRL	2.734	2.443
395	LSFARGHCSSSPSSS	2.587	2.443
489	ESTAVPICVSQSGQV	2.565	2.443
TGME49_208050 ABC transporter, putative
3	*****MDCGKGDCSS	2.505	2.443
8	MDCGKGDCSSSSAEE	4.13	2.443
173	SLHAATACAAAATGA	3.723	2.443
319	RRRDEVICESKAVRP	3.321	2.443
576	AVPPMASCFPSSSSS	3.734	2.443
631	SPSSLAACSPSLASL	4.707	2.443
1546	KSSSVCRCSSSSSSR	2.745	2.443
1560	RDCLAGECTPRAVPA	2.663	2.443
2699	FVYFVVACVSILLCV	2.467	2.443
2751	LGRILSRCSDDIFSV	4.016	2.443
3025	PSAGAAACTETVADA	3.913	2.443
3060	FLSREASCPDLVSLG	2.908	2.443
3148	TFFSGSDCAENVSSR	2.696	2.443
TGME49_208070 inositol polyphosphate kinase
134	LPSSAARCPGEATVG	3.587	2.443
462	KLDMFYTCVSQLKHY	2.842	2.443
604	EGDAELRCLDSAEGP	2.609	2.443
658	NISDSRTCSSRRVEI	2.565	2.443
943	SLRGAAACPSSVSGH	2.837	2.443
1042	AKTRRRICRRAAVES	2.663	2.443
1247	SMSVAASCPSPSKAE	1.678	1.484
1255	PSPSKAECATSSSSP	4.071	2.443
1273	SSSSAASCSASVSST	4.668	2.443
2090	PVAQKTRCTYAASGV	2.685	2.443
2719	EAPRPASCCANLSRT	2.478	2.443
TGME49_208080 hypothetical protein
14	ELLAYVVCRSFSSLD	2.481	1.484
TGME49_208310 PinA, putative(predict)
233	SPPSYGTCETSANAC	2.538	2.443
451	RERLEANCEAMMFDE	2.087	1.484
TGME49_208340 PH domain-containing protein(predict)
676	RLILQEQCESLMDRV	1.76	1.484
1167	YGTASAACRSRMAAA	3.022	2.443
1212	IAATWVVCLGRLVSQ	3.516	2.443
TGME49_208350 Putative RNA recognition motif protein(predict)
143	RRLVVDTCTDETDDA	1.497	1.484
TGME49_208360 Putative transmembrane protein(predict)
464	SPFWSYLCHPSVLDL	3.723	2.443
TGME49_208370 myosin heavy chain, putative
333	VEALSYACNRSETEI	1.891	1.484
TGME49_208380 hypothetical protein
10	RICVTFICPSLMICV	3.511	2.443
TGME49_208390 Capping protein alpha-like subunit, putative(predict)
143	PRPASPSCFPEELEP	2.685	2.443
TGME49_208400 Proteophosphoglycan related(predict)
14	IHELFSSCRGDSWPF	2.973	1.484
60	AFPESDKCHGEVDFL	2.457	2.443
922	TASLQRQCTKKVEET	5.147	2.443
960	ALEEELWCTAERLRL	2.451	2.443
1354	ATDVGSLCKSAVASA	2.481	1.484
TGME49_208410 Sodium-dependent nutrient amino acid transporter 1, related(predict)
302	FRGTTVKCFTQISPY	3.668	2.443
387	RGSPLLECLASPTGK	2.658	2.443
TGME49_208430 serine proteinase inhibitor PI-2, putative
5	***MKSKCTAVLMVA	6.082	1.484
166	ASGQKKTCECPVVAA	3.228	2.443
TGME49_208450 protease inhibitor PI2
271	RIEDLKDCACPLILT	2.924	2.443
TGME49_208490 GTP-binding family protein(predict)
936	RPERGMTCDSEVQSR	2.973	2.443
TGME49_208510 transcription initiation factor TFIID subunit 4(predict)
29	RTETPGVCDEKMTGR	2.451	2.443
532	TSLSVLSCPGAVLPS	3.44	2.443
TGME49_208530 nicotinate phosphoribosyltransferase
27	EDASPEHCPHALGNA	2.897	2.443
464	FEKASLPCKKEAYRL	2.565	2.443
TGME49_208560 carrier superfamily protein
3	*****MKCDELQVAR	3.473	2.443
386	MYKTPFDCAKGLLQR	2.962	2.443
TGME49_208570 ubiquitin conjugating enzyme E2, putative
3	*****MSCSITRKTT	28.248	26.728
450	DGQRTSFCLPELSSS	2.853	2.443
TGME49_208580 DNA ligase 1, putative
638	LHKAIYICLNKVAPD	2.62	2.443
TGME49_208590 vacuolar ATP synthase subunit 54kD, putative
306	VLHNLLKCDASVETV	3.408	2.443
TGME49_208718 protein tyrosine phosphatase type IVA A, putative
7	*MNEASSCLSPEEPR	3.054	2.443
16	SPEEPRSCDNREEGT	1.639	1.484
TGME49_208730 microneme protein, putative
612	DCGNQMQCVGAVSVK	3.62	2.443
TGME49_208740 microneme protein, putative
23	SIRRTSRCPSKTASC	2.505	2.443
60	RLIGVTTCVAFAASL	3.462	2.443
179	AKRFEQQCAKGVLGK	3.533	2.443
236	NCGNLMKCFGDVNSS	3.375	2.443
320	NCGGPTSCVGGLLPG	2.739	2.443
359	CPNAGDICVASTVNP	3.179	2.443
TGME49_208750 RWD domain-containing protein
196	QETPRRECFGRMRVS	2.63	2.443
TGME49_208760 hypothetical protein
596	GHCDKIECHGGIMKK	2.598	2.443
TGME49_208800 mediator complex subunit MED18
7	*MALDESCYSYRETP	5.246	1.484
TGME49_208810 Putative fkbp-type peptidyl-prolyl cis-trans isomerase,related protein(predict)
26	LPHCVPPCLPSCLRP	3.114	2.443
30	VPPCLPSCLRPLSSS	3.446	2.443
106	PFFGNLGCVSAVVWA	3.261	2.443
541	GDKAGSSCAEQSTTK	2.717	2.443
TGME49_208820 1-deoxy-D-xylulose-5-phosphate synthase
4	****MFVCCDGRGET	2.609	2.443
5	***MFVCCDGRGETQ	2.886	2.443
299	AASFLLSCLSSSQTN	3.217	2.443
331	VSFVLSSCVSQVCFR	2.462	2.443
410	PPRFLALCDASVSSS	3.37	2.443
TGME49_208842 DEAD/DEAH box helicase domain-containing protein
72	CRSASPLCVTPVSPA	2.527	2.443
96	YNPSPLSCLSALERA	2.87	2.443
122	ALSSAEDCEGESQKR	2.728	2.443
522	RDVALIGCVEKISHC	4.049	2.443
825	EGPRNDACATRAGAG	2.891	2.443
TGME49_208850 SAG-related sequence SRS11
24	FAPQFILCSSSDTTA	2.478	2.443
36	TTAEVKECTNESLAL	2.815	2.443
TGME49_208910 hypothetical protein
15	FRATPPSCRPLFGID	1.514	1.484
297	GPSPSSECLSSSPIS	2.571	2.443
345	KKTEETGCNKQEGAG	1.574	1.484
733	REAASLRCSQSSEAK	2.489	2.443
930	DPSSGFSCPSPLDRK	2.446	2.443
1461	PSSPLSICGSSVRRR	3.652	2.443
1991	TSASFPLCYSSTGED	2.549	2.443
2062	GLTNIMSCFSSTLEK	3.603	2.443
2082	VSCPPCNCISSEIEA	2.679	2.443
2891	SSCSSLSCSSLSGRP	2.462	2.443
3084	VRAASLHCGPSAERR	3.092	2.443
3221	DCFLGRNCSDQQNRN	1.672	1.484
3264	SPGVSLSCLAAKKEH	2.935	2.443
TGME49_208990 DExH-box splicing factor-binding site protein(predict)
96	PPPLVIPCLNRLDRP	2.511	2.443
TGME49_209000 HECT-domain (ubiquitin-transferase) domain-containing protein
53	PPVSAPSCTSSDSRA	2.582	2.443
338	ACALQMRCLSQVSDA	2.995	2.443
1193	EVGVLARCLDALLLL	3.957	2.443
1523	IPAFGAYCFQLILEL	2.875	2.443
2103	LLQRCVFCLHNLVLR	2.886	2.443
2284	LQASAPRCSPSSSSA	3.424	2.443
2514	SLAGGSACSSPVSRT	3.071	2.443
3074	ALRNDRECGTPAQRQ	3.234	2.443
3225	RLEDVCSCLEELLRR	3.56	2.443
3788	DENRRELCDNEAVAG	2.897	2.443
3918	DLSSSSQCSGSAVAR	4.37	2.443
4190	HQTRSLSCVDSVSTG	3.337	2.443
4632	SPSLSPPCVSHLSPV	3.087	2.443
5288	VTTSPEVCLSSLFAS	3.098	2.443
5641	ESRRKKPCCSAMREY	2.696	2.443
6062	MLDLLLACAQEAPAA	3.283	2.443
6108	LYRLLVVCVRAVPPH	3.315	2.443
7134	PPEAVADCCSALSAL	3.359	2.443
7961	SGLFALLCNGSSLPM	3.098	2.443
8104	YQDCLTYCGASLVEY	2.598	2.443
8151	FLSHYLACACVVIRG	2.527	2.443
8588	ELVFSLECPRSVTSR	3.174	2.443
9307	PSPASVSCKGAVTSL	4.315	2.443
9781	VVSRNEECVRLLIEE	2.451	2.443
10585	DCETLRICAQKVVNL	3.196	2.443
11493	EFPRRDSCGSSARSA	3.19	2.443
12028	RLLAMCSCIGAAFNA	3.478	2.443
12168	RRLEYRVCGDRVVDL	3.092	2.443
TGME49_209010 elongation factor TS protein
2	******MCLFEANCF	2.696	2.443
8	MCLFEANCFSAVTSF	4.837	2.443
90	GGVSIGECRKALEES	2.799	2.443
460	GAQKENKCEREVVTV	4.234	2.443
TGME49_209020 hypothetical protein
456	PSIARHLCSTKIGSR	3.158	2.443
539	EWLLELSCLCTILRH	2.891	2.443
TGME49_209030 actin ACT1
286	TFDSIMKCDVDIRKD	2.614	2.443
TGME49_209040 Putative ankyrin repeat protein(predict)
18	DSAVLVACQQPESFD	2.191	1.484
TGME49_209050 Tyrosine kinase-like (TKL) protein
670	QLMAMASCTGGVLRA	4.424	2.443
TGME49_209060 thrombospondin type 1 domain-containing protein
89	VSACATRCHNFVVSS	3.239	2.443
382	QLVETRNCLGSPMYP	2.511	2.443
578	VVPGADTCADACVMT	3.462	2.443
621	SDSGKEGCPPTVETE	2.576	2.443
TGME49_209070 hypothetical protein
173	EESANPRCSAGALRM	2.908	2.443
353	AKCSMNLCRSRVSKR	2.587	2.443
TGME49_209112 hypothetical protein
26	RDFSHGRCSCRVFSL	2.554	2.443
47	ERPSLLSCCRRLARR	2.56	2.443
137	APTFRVDCMSSSATR	2.614	2.443
TGME49_209130 regulator of chromosome condensation (RCC1) repeat-containing protein
164	SQEHTVCCLDDGSAY	2.734	2.443
215	LASACAVCTPRVLES	3.375	2.443
TGME49_209140 anti-silencing protein, ASF1 family protein
50	VYVGSAECEKKARKK	2.745	2.443
TGME49_209150 non-proton pumping type-II NADH dehydrogenase I
143	TPLLPSVCVGTLPAS	2.549	2.443
187	PTEKKVRCQSTHGKA	2.652	2.443
TGME49_209170 hypothetical protein
192	AETIIMWCLREAVNR	3.201	2.443
TGME49_209180 PAN domain-containing protein
363	FVSGPRSCNQSCFLE	2.793	2.443
TGME49_209190 ABC transporter transmembrane region domain-containing protein
141	TLIACVVCLGAFSSF	2.723	2.443
245	LLLPLAGCSAMLLAK	3.408	2.443
TGME49_209210 KH domain-containing protein(predict)
149	DADIYASCPEALLEE	3.418	2.443
1226	TNTLAEDCERSERAE	2.175	1.484
1440	RRKDEDRCRTTAVGR	2.663	2.443
TGME49_209240 RNA methyltransferase
75	GVFNGGICSANVVAV	3.13	2.443
140	VGRLLLVCSERVEKG	3.81	2.443
323	LGDRVLRCETAVVSV	3.277	2.443
TGME49_209250 Putative transmembrane protein(predict)
163	EQEHALVCGEDSVWQ	2.636	2.443
694	ASPSRASCEGKAQKN	3.674	2.443
TGME49_209260 cytochrome c oxidase subunit, putative
55	ASLSSPLCSSGLSPR	2.978	2.443
TGME49_209270 hypothetical protein
4	****MAPCSCAVSAE	4.609	2.443
180	KHLQPSSCASSLSAP	3.049	2.443
269	GEETGKPCLPQVASP	2.473	2.443
712	APLTTLTCRSRTAAL	3.293	2.443
1004	LCVSVLQCVARALSR	4.103	2.443
1277	LGRLHPVCSSSSLET	2.522	2.443
1428	SAWGSAECGEEATES	3.326	2.443
TGME49_209280 Protein FAM76B(predict)
1149	LSNALHECIDQLKRK	3.446	2.443
TGME49_209440 hypothetical protein
1389	HRTQGLSCLATVKEK	3.364	2.443
1778	PLPSQSTCPPSVPDS	4.158	2.443
2201	HALRRSICSGKMKEF	3.158	2.443
3041	RLRELHACEQEVARA	3.761	2.443
TGME49_209450 TLD protein
474	LSGAQMGCAGASKQQ	2.484	2.443
TGME49_209460 hypothetical protein
12	MVLHKYVCNAVCGVG	2.049	1.484
477	EMFPVVWCITRFDQM	2.712	2.443
TGME49_209480 hypothetical protein
434	DLKRNVQCNPE****	5.174	2.443
TGME49_209485 hypothetical protein
9	FRPTVFLCLCTHCVS	1.716	1.484
14	FLCLCTHCVSFLVSV	2.658	2.443
157	FNGRLRFCMPSVIPP	2.685	2.443
TGME49_209490 hypothetical protein
25	ERLDIAKCRGLLTSS	2.478	2.443
105	RVEELLECNAQCLPV	2.864	2.443
TGME49_209500 hypothetical protein
398	DPDCTPSCSHSLSAS	4.842	2.443
1009	GLQVQVACYAKILER	4.027	2.443
1904	RPVKGAICDNQLKQS	3.239	2.443
2269	QRGSRVVCQGGVRAS	2.462	2.443
TGME49_209520 WD domain, G-beta repeat-containing protein
147	SVCSSFPCAFSASPA	2.902	2.443
407	RQRSLVPCHERVLTN	3.668	2.443
976	RGTRGARCRGALSEA	2.755	2.443
1140	FSGDDFVCTTRGLSS	2.489	2.443
1253	EISPVVDCGQEEEDR	2.832	2.443
1697	SSPRRSECSGFLSTP	2.549	2.443
TGME49_209530 Presenilin enhancer-2 subunit of gamma secretase (Fragment)(predict)
14	PSSSSSSCSSSSSSS	3.366	1.484
309	AVTFQVLCASNAAWS	3.223	2.443
TGME49_209540 hypothetical protein
1209	GLRALLACVHRVPSS	3.424	2.443
1335	ESFHRSKCSKESASW	3.69	2.443
1461	FLAALSECMDTVLAA	3.25	2.443
TGME49_209550 Heptatricopeptide repeat-containing protein, putative(predict)
1098	RMLRVLSCVSSVTSQ	7.06	2.443
TGME49_209560 hypothetical protein
49	QLGVTLSCVRASYEA	2.614	2.443
127	QGDTQNNCLTSITKT	3.337	2.443
TGME49_209580 RNA methylase family UPF0020 protein
11	RSRDLSTCRAKFVRH	2.022	1.484
TGME49_209590 Putative transmembrane protein(predict)
3	*****MMCSSTPRQP	2.717	2.443
TGME49_209600 Cgd5_3650 protein(predict)
21	CVVVVVTCPDTSVDF	2.848	2.443
TGME49_209610 oocyst wall protein OWP2
5	***MPTICSKIICAL	5.311	1.484
81	AGQPEAICQSGVLED	3.826	2.443
109	PDGFETICDANSTAK	2.734	2.443
370	RKDSTINCGDGVLIG	2.636	2.443
419	FTRRVLTCDAEAAKK	2.69	2.443
TGME49_209620 eukaryotic aspartyl protease superfamily protein
325	ALGAAPSCERRVDMR	2.533	2.443
TGME49_209630 hypothetical protein
207	DASEAPACARQLIDF	2.603	2.443
TGME49_209640 hypothetical protein
10	REKSGGDCFSPFQSF	1.88	1.484
TGME49_209650 RNA-directed DNA polymerase
383	EFPSQDACVDATVAQ	2.766	2.443
452	PISAQPACAPASLSS	3.174	2.443
493	DVAARGACISEASAS	2.783	2.443
676	GEGNEDECDREIRRQ	2.755	2.443
2434	VVGDLQACYEGLTHA	2.984	2.443
3151	SLSSPAACTSSSLSL	2.63	2.443
3329	CEREAQECLTRLRSC	3.054	2.443
3744	SRTVTQACGRKGARY	1.601	1.484
4554	RRQSASSCTSFLTKR	2.533	2.443
4596	EAVRAYLCAQQVEKE	3.391	2.443
TGME49_209670 hypothetical protein
74	FATSAKVCPDSSVRS	2.451	2.443
TGME49_209700 hypothetical protein
224	AGRVGLACDTLQV**	2.049	1.484
TGME49_209710 ribosomal protein RPL28
10	RPRSGRVCVYLVTNV	2.663	2.443
49	CPAQSPSCVGTAHRL	3.592	2.443
TGME49_209720 Putative transmembrane protein(predict)
4	****MTNCLSKLPYV	5.022	2.443
15	LPYVSAACGTASLLV	3.727	1.484
32	FPSTLLSCVPQLAET	3.886	2.443
95	IHYPIFFCASTVLSS	2.978	2.443
TGME49_209730 SNF2 family amine-terminal domain protein(predict)
123	GRHNAQRCGESLRDK	3.033	2.443
669	ERERETKCGGTVANA	3.946	2.443
890	QDKRAQVCARENVSK	2.658	2.443
TGME49_209755 Putative tryptophan-rich antigen, related protein(predict)
20	SSIFAAQCLAGAVAA	3.897	2.443
TGME49_209770 helicase, putative
157	RQMDIGRCINALGTL	3.13	2.443
280	LDRLLAACMQALQDE	2.603	2.443
405	QGARSIICTSGTLAP	2.989	2.443
747	KRMWLDDCMQKLVAE	2.543	2.443
919	RPEETRLCVQGSSSA	3.092	2.443
966	EETKELVCAEQVAAD	3.707	2.443
1126	KFFTFCICMRQLGSI	2.826	2.443
TGME49_209790 radical SAM domain-containing protein
23	LESGASRCSSQTFSE	3.658	2.443
458	GQDIDSACGQLVVRA	1.536	1.484
TGME49_209810 Putative transmembrane protein(predict)
12	TKRARGYCLSLAGAA	2.262	1.484
TGME49_209820 syntaxin protein
141	FIISRARCFPSVSRL	3.31	2.443
267	LLRSSLLCLARLFRG	3.228	2.443
TGME49_209830 myosin heavy chain, putative
283	LGNQGAACMADALNR	2.516	2.443
TGME49_209870 HAD hydrolase, family IIA protein
532	ATEEQVVCSSVVASW	2.766	2.443
TGME49_209880 glutamic acid-rcih protein, putative
1045	SPASPVFCREDSREL	2.489	2.443
1117	LETETSACDDNSLPA	2.451	2.443
1134	SLCAASACESEARRQ	2.658	2.443
1373	SEVALLPCLRRSGVS	2.549	2.443
2204	LEAEDVACLSLSLGQ	2.598	2.443
2775	LCFNLRRCQPHLSRW	2.625	2.443
3019	SSDVRGQCLAASAAF	2.5	2.443
3766	YSLSSSLCLPLLLSP	2.533	2.443
4863	EVSPGTTCTPLTVEK	2.63	2.443
TGME49_209900 hypothetical protein
72	YFKEKWYCIPSEIPK	2.505	2.443
TGME49_209920 PAN domain-containing protein
914	HITGPKSCNSSCFTV	2.772	2.443
TGME49_209930 Transmembrane protein(predict)
60	FNLTLALCLAALVSA	4.685	2.443
354	CRSQQPQCIKDMEYS	2.777	2.443
TGME49_209940 transporter/permease protein
73	KHDASSICLGDSAEF	2.576	2.443
409	KTVSATVCVGGVVLY	3.13	2.443
433	LPAKNSGCTKSSL**	3.467	2.443
TGME49_209945 Putative transmembrane protein(predict)
10	DPASVFDCFGMIFTV	3.848	2.443
TGME49_209950 thioredoxin, putative
7	*MAPLRVCAFLPLVC	2.607	1.484
TGME49_209960 glycosyltransferase
122	SEKEATRCLYRIVEG	4.076	2.443
505	RREITGACAPAVLDV	2.543	2.443
1214	HMADRVICVSGVLAQ	5.049	2.443
1702	LATVKAECMQAIS**	4.826	2.443
TGME49_209970 Spc97 / Spc98 family protein
761	SSFSSSSCTASVNRR	4.87	2.443
772	VNRRSLSCDSVAVRG	2.614	2.443
801	IERRKVACAEQGKEE	2.989	2.443
1487	EDFELVKCSHDSFLL	2.489	2.443
1577	NSVSGSLCFETVMST	3.13	2.443
1887	DHGQKVSCQEGVGFD	2.603	2.443
TGME49_209985 cAMP-dependent protein kinase
19	AGGISLVCAPQVSLA	3.141	2.443
TGME49_321270 Putative transmembrane protein(predict)
8	MCVCLLHCRGVALKN	3.75	2.443
51	TTIKLNQCRQQLKEN	3.44	2.443
87	DRSGEEECAEEVCTG	3.065	2.443
TGME49_321300 autophagy-related 12 variant 1, putative
14	PSGPAGLCASQLASE	3.147	2.443
187	TPEDPAVCGEETTSE	3.527	2.443
322	VASRPEMCGPTVTAL	2.842	2.443
467	ETNKAGVCVSASLAK	3.266	2.443
TGME49_321310 16S rRNA processing protein RimM domain-containing protein
213	PVPGSENCAGKPGEA	2.446	2.443
535	ANAHELRCMHTSSNS	2.772	2.443
TGME49_321340 membrane protein, putative
71	ADEEPVDCASSVRQH	2.56	2.443
580	ALAVAASCLSSASSG	3.815	2.443
711	YTVRRLLCFPRLASL	2.946	2.443
974	NRLVSSLCPSALEEE	1.497	1.484
1662	ERQGDPSCVSRVTRP	2.962	2.443
2042	SAERRTACIAAVSEE	4.19	2.443
2243	SEKRPRDCGRSLASS	2.446	2.443
2367	CRGRSARCEGSSRSG	2.783	2.443
2502	VYLGTALCLDAVLYE	3.598	2.443
3074	SSSSSSFCSSSPHAS	2.23	1.484
3294	GSSAFLKCRADVRTT	3.641	2.443
3754	IVTLIIACLPVVSWT	2.739	2.443
TGME49_321370 hypothetical protein
8	MLRGSSRCATRFADV	3.592	2.443
25	QKNALPRCDFQLSPV	2.478	2.443
1159	KATDLQKCVSSLLIF	3.918	2.443
1233	SSSLPPLCTGSQEAA	1.546	1.484
1252	PTRPSLACGEQTADE	3.337	2.443
1437	ALPSSSSCFSGSLSS	3.462	2.443
1637	SSNLVRQCMSAFLEQ	3.495	2.443
TGME49_321390 hypothetical protein
123	PQSPGITCEELAVST	2.489	2.443
237	KRASVSRCCSGVDKA	3.201	2.443
350	QRVHPATCFDSLTAG	3.185	2.443
TGME49_321400 microsomal signal peptidase (spc12) domain-containing protein
6	**MGISSCGETLASC	4.924	2.443
13	CGETLASCFKAVKSG	3.071	2.443
TGME49_321410 Putative transmembrane protein(predict)
673	GFNVGVSCEEARQAK	1.563	1.484
1518	TQLLAASCASADWQK	1.716	1.484
TGME49_321420 kelch repeat-containing protein
50	ALSPACFCLTEVLQN	3.886	2.443
208	YVHGGIDCQGTLKDD	3.44	2.443
241	AADVPARCYHTLVAG	3.902	2.443
TGME49_321440 SWI2/SNF2 ISWI-like SANT
180	AASGLGPCGEKAVGS	4.174	2.443
610	AMQLRKACNHPYLFD	1.525	1.484
TGME49_321450 Myb family DNA-binding domain-containing protein
125	STENAATCVSSSMGL	3.005	2.443
1788	TSSPSLSCSDGAPSR	2.516	2.443
1930	SSSTSSSCASSLRRW	3.386	2.443
2375	GVFWRDSCLFSLGQS	2.826	2.443
2532	MARLESECSTAQMRS	2.027	1.484
2725	QLNTVLTCLQAAAQR	4.076	2.443
2761	SNSRGSACGQKASQT	2.712	2.443
3323	EGKPSPECLATLAKL	3.489	2.443
3881	PCVPASACVDGAVQA	2.538	2.443
4193	DTVSLSRCASSVARE	4.538	2.443
TGME49_321460 hypothetical protein
9	TNRSPPVCYRVTVKE	3.174	2.443
148	SLTATLACVNS****	5.853	2.443
TGME49_321470 SAG-related sequence SRS12D
334	EKLFLVGCTPKSTAS	2.62	2.443
TGME49_321480 SAG-related sequence SRS12B
25	ARKLVAVCLSGVVLL	1.557	1.484
101	SLTASFECIGDSYTA	3.391	2.443
TGME49_321490 SAG-related sequence SRS12A
10	KTGKVQHCRGAVRSK	4.554	2.443
25	AQKLMAVCLSGVLLF	1.601	1.484
99	SLTATVKCLDASHTA	3.141	2.443
191	DKTFFVGCKGSTTAA	2.696	2.443
321	DQRLLLGCLPEAQKT	2.625	2.443
TGME49_321520 p23 co-chaperone(predict)
11	AQVHSPQCAWAETKE	1.984	1.484
TGME49_321530 cathepsin CPL
229	DQRDCGSCWAFSTTG	2.492	1.484
260	SEQELMDCSRAEGNQ	3.174	2.443
TGME49_321540 WW domain-containing protein(predict)
159	SLSSSSSCSPRLRLT	2.788	2.443
259	AASPHSSCLSSSSSS	3.87	2.443
777	GPVSAFSCIRSVYDP	2.69	2.443
TGME49_321560 zinc knuckle domain-containing protein
9	WPATPSPCGTGMQQT	2.761	2.443
232	YFRYAVSCLQQGLDP	2.511	2.443
TGME49_321570 beta-hydroxyacyl-acyl carrier protein dehydratase (FABZ)
17	VCVLSLICRSEAFTV	1.617	1.484
TGME49_321580 membrane protein, putative
156	IQTGDVPCNSDASCK	2.886	2.443
TGME49_321590 Putative transmembrane protein(predict)
8	MAEPEASCGFAAPKE	2.279	1.484
28	EPFCTGKCTAEALIV	2.962	2.443
338	ALMALGVCITFILSR	2.815	2.443
384	DVFEAENCST*****	2.978	2.443
TGME49_321600 Coiled coil protein(predict)
135	PSTSAPQCPDASVPH	3.565	2.443
324	SAFSQKKCEASSKEK	3.076	2.443
921	SGTLGSDCGGNVAKN	3.179	2.443
933	AKNAQSVCRASVLKK	2.755	2.443
TGME49_321620 dynamin-related protein DRPB
471	IQAPVIECLDRVSQT	3.054	2.443
TGME49_321640 cell division protein CDC48AP
134	GSSCPTSCSSLASSL	1.787	1.484
436	DDATELICEGEPLDR	2.625	2.443
666	GADMAQLCLEAAMQC	2.935	2.443
673	CLEAAMQCVRENCQF	2.582	2.443
TGME49_321650 Protein kinase domain-containing protein(predict)
688	HYPWVEKCIKPTLKK	2.902	2.443
TGME49_321660 mannosyltransferase, putative
194	LPRTYSSCIEAALNV	2.701	2.443
TGME49_321690 Putative transmembrane protein(predict)
659	TALKDPVCATGVASP	3.386	2.443
TGME49_220840 threonine synthase
6	**MEAYSCLNTSPHS	3.663	2.443
20	SLSFPELCAEVLALF	1.967	1.484
146	AVRDMSVCRNAITPV	2.495	2.443
195	SVVNSINCVRILIQA	2.533	2.443
TGME49_220850 hypothetical protein
3	*****MECLGGEIGA	4.136	2.443
TGME49_220860 DEAD/DEAH box helicase
271	VVGTPGKCMELLKKR	2.554	2.443
364	IKQYYIPCDQRAASL	3.245	2.443
TGME49_220870 Putative transmembrane protein(predict)
49	WLLMAVTCAPTLTVD	3.418	2.443
TGME49_220880 Putative serine/threonine-protein kinase nek3(predict)
20	LERRLVLCEEAVGMD	4.054	2.443
TGME49_220910 HEAT repeat-containing protein
408	FLSSVGACVDPAYTK	2.457	2.443
1030	VRKAACRCTPALLSS	3.168	2.443
1038	TPALLSSCCRDVFAA	3.065	2.443
1228	KDNCLLVCAAKSLRK	2.755	2.443
1760	KKDSISRCPEEVSRK	3.679	2.443
TGME49_220920 Telomere_reg-2 domain-containing protein(predict)
177	SPSCDASCGGETAQE	2.565	2.443
313	SPAFLVSCRAALEQR	3.397	2.443
367	TLPSLLSCLSPSASP	2.918	2.443
397	CSRGVPACPAETVEF	2.962	2.443
441	ASLSSSACSSRLATA	3.103	2.443
758	SSLSSSSCSSSVCGR	3.348	2.443
TGME49_220930 Plasma-membrane choline transporter(predict)
344	NAVRLLECAGEAVFD	3.043	2.443
522	VVQSLTDCFRSVMQP	3.679	2.443
674	TKVHAPACLRELLLD	2.636	2.443
TGME49_220940 ribosomal RNA methyltransferase (FtsJ) family protein
206	SSFDACGCSSSLTAS	3.207	2.443
TGME49_220950 Mitochondrial association factor 1(predict)
6	**MRNDDCIFGLVSV	3.815	2.443
TGME49_221160 acetyltransferase, GNAT family protein
61	AFFSAVSCLTEQGRP	2.554	2.443
TGME49_221180 Putative transmembrane protein(predict)
12	IHRASGVCRCIFFFL	2.011	1.484
TGME49_221200 CW-type Zinc Finger protein
98	HPPVLDACSDALGTT	2.712	2.443
230	LSTGKKRCYPSATQR	3.625	2.443
243	QRGKKRKCEDAVEAG	2.565	2.443
948	NGLFPLSCLHLLSQL	2.886	2.443
1127	LLDGQVGCLPSSSEQ	3.332	2.443
1898	PVRQQSSCPTASCDA	2.636	2.443
1903	SSCPTASCDASSLSL	2.842	2.443
2074	ALKAEARCPPEDGSV	2.668	2.443
TGME49_221220 Putative coiled-coil protein(predict)
10	RETAAQSCLGLAISR	5.033	2.443
668	LLPSSLTCWSRALAV	3.505	2.443
870	APKEEGTCRARLLVR	2.62	2.443
1194	EAEEAESCGESLLLE	3.147	2.443
1488	VASRASLCAEALLLQ	4.391	2.443
1591	LASSSSDCEEEILES	4.761	2.443
1718	GSARILPCCTATLAS	3.56	2.443
1835	LVANFLDCLPTLNST	2.495	2.443
TGME49_221230 TYR_PHOSPHATASE_2 domain-containing protein(predict)
346	PVISVIHCHHGVDRT	2.62	2.443
TGME49_221250 Phospho-2-dehydro-3-deoxyheptonate aldolase,related protein(predict)
348	QPGHVYECVSSIAGS	3.679	2.443
636	CVSSLSKCSSSLAAL	4.125	2.443
648	AALPPLDCGSSLLHG	3.304	2.443
1052	SPHRRAVC*******	2.462	2.443
TGME49_221260 Class-II DAHP synthetase family protein
16	EQPIQRSCRKRPRGL	3.284	1.484
139	SVQQRLRCLPPLVSA	3.886	2.443
518	PEGKKRRCFTDMLKE	2.951	2.443
TGME49_221265 hypothetical protein
175	CCDADITCLETALRG	2.462	2.443
575	SLAIVSLCAFTTGAL	1.852	1.484
TGME49_221280 hypothetical protein
61	HCRPHAQCPPSSRAS	2.451	2.443
283	REREKASCLKESVNV	3.364	2.443
1186	LPRRPRTCLSSSLPP	2.951	2.443
1654	RSPTESRCLKETEKT	2.63	2.443
1744	PPVYCRCCLHSVIVP	2.821	2.443
2205	FDINPESCMRSLSSS	3.283	2.443
2986	MNESLVPCSPRTEDT	2.875	2.443
3010	SSVSPLACLGSAFRA	3.19	2.443
TGME49_221295 hypothetical protein
6	**METTACISALSGS	5.94	2.443
82	AKPRLVTCAEDEAKT	3.207	2.443
TGME49_221310 aminopeptidase N protein
14	SRAQSGRCLGSIDSD	3.734	2.443
60	LSIFATVCVTRGMQH	2.457	2.443
TGME49_221330 DNA gyrase/topoisomerase IV, A subunit domain-containing protein
334	PSGSFRKCARVVGEV	2.636	2.443
TGME49_221340 CRAL-TRIO domain-containing protein(predict)
7	*MTFSRHCASRFPRS	2.728	2.443
TGME49_221360 Autophagy protein Apg6(predict)
10	VPRSLHRCIDCAAPL	2.603	2.443
13	SLHRCIDCAAPLFVV	3.071	2.443
246	DAALCSKCFSSAVDQ	2.826	2.443
328	PSTRGNDCGSSCVQE	2.462	2.443
TGME49_221370 PH domain-containing protein(predict)
56	SLPQAEVCVSSSDQG	2.478	2.443
TGME49_221390 Dual-specificity catalytic domain-containing(predict)
4	****MAGCLPSFKKK	4.065	2.443
799	PVLVTAQCCGKSVKK	3.288	2.443
TGME49_221400 Putative proteophosphoglycan ppg4, related protein(predict)
367	GEVQSLQCQPHAEKE	3.261	2.443
607	REWRTTGCFGEVVVC	3.821	2.443
939	NELSSMQCREKLGRL	3.207	2.443
1001	SESRSPSCGDVVKAV	2.668	2.443
TGME49_221410 actin-like protein ALP4
402	FVQFGVPCFAPLLRA	2.668	2.443
TGME49_221415 hypothetical protein
15	VRMVRFQCGCCNGEA	2.311	1.484
TGME49_221420 Chromosome-associated kinesin KLP1, putative
3	*****MSCSVQVAVR	27.708	26.728
780	DPIEKEKCIGKAVLF	3.473	2.443
TGME49_221430 Putative transmembrane protein(predict)
207	GMFTLSLCSDACVGL	2.484	2.443
240	LELKLALCVDEAVGS	3.549	2.443
337	RELESSACLEEAASA	4.511	2.443
538	LTLVRLECAEKKLRR	2.473	2.443
641	ADELSASCESSVRTE	1.891	1.484
TGME49_221440 RPGR, putative
211	VCASSSSCSSSSSSR	3.582	2.443
219	SSSSSSRCSSTSFAA	2.647	2.443
316	REAELLSCERRLEDK	3.967	2.443
447	KRRELRACEAEILRK	2.62	2.443
935	DARARLDCAKEAASE	4.326	2.443
TGME49_221460 phosphoglycerate mutase family protein
395	LHNTGVTCVRLVVSL	3.342	2.443
TGME49_221480 Putative transmembrane protein(predict)
165	AISAMVICIGVVLVM	3.815	2.443
TGME49_221490 cell cycle regulator protein
54	TPLTLVKCQRHITMI	2.549	2.443
TGME49_221500 dual specificity phosphatase, catalytic domain-containing protein
54	QIAYVINCTPEVASG	4.332	2.443
137	SGNVLVHCNQGVSRS	2.81	2.443
559	SAASSSRCFRSAERL	2.62	2.443
596	SEAPATTCASPLLHV	3.141	2.443
TGME49_221510 Cytochrome c oxidase subunit ApiCOX18, putative(predict)
7	*MAFASVCAKLPALA	5.71	1.484
68	VIEETNFCLGRTAPL	2.674	2.443
TGME49_221518 hypothetical protein
8	MKTELKDCTPPPLNV	2.636	2.443
TGME49_221522 adaptor complexes medium subunit family protein
441	LCPLSISCWPSVAAN	2.478	2.443
474	DVHFSFTCPSSVPHQ	3.261	2.443
TGME49_221530 hypothetical protein
109	GASAKPPCAHIVVKS	2.625	2.443
373	PVLRTTSCASSLPRS	3.848	2.443
TGME49_221540 DUSP domain-containing protein(predict)
10	QTDTESGCRYGGTAA	2.546	1.484
586	SSTKCGLCGQQVLQE	3.962	2.443
898	SSSSPVSCSPSSSSV	4.033	2.443
TGME49_221550 CMGC kinase, MAPK family, MEK kinase-related (incomplete catalytic triad)
377	GAGETVACSKAMEEK	3.766	2.443
TGME49_221560 TBP-binding protein ABT1, putative(predict)
154	RFHPMYECIRALGHS	2.989	2.443
550	PTKEYPKCP******	3.207	2.443
TGME49_221580 ribosomal RNA large subunit methyltransferase J protein
446	RFLSGVYCDADAVRT	2.875	2.443
1316	LIYRKYVCLKASPQF	2.62	2.443
1658	SPYTKRECLEQTPVT	2.734	2.443
1844	QDKTEQMCSSSAVQS	2.924	2.443
2039	PGSTVTACRRSSQSE	2.609	2.443
TGME49_221590 dual specificity phosphatase, catalytic domain-containing protein
229	GVTVLVHCEKGISRS	3.076	2.443
TGME49_221600 Oligomerization domain protein(predict)
7	*MLPSTGCSRLSISH	3.234	2.443
303	GHSVAPSCQSTLEED	3.266	2.443
TGME49_221620 beta-tubulin, putative
12	VHIQAGQCGNQIGAK	5.332	2.443
TGME49_221630 Putative ppg3(predict)
65	AESANRKCSPRTDQH	2.668	2.443
758	SLASLQSCRSGALTQ	3.201	2.443
1364	LLVARLQCCQAVAEC	2.592	2.443
TGME49_221640 Putative ppg3(predict)
156	RKEKDYGCTENVKQS	3.321	2.443
786	QLRHLEQCVHVLHEL	2.484	2.443
TGME49_221660 DEAD/DEAH box helicase domain-containing protein
1339	VLVINMTCPNHIEDY	2.522	2.443
TGME49_221665 hypothetical protein
13	SVSAVLLCARSSFRS	3.467	2.443
626	LFPHGVTCAGSVKAA	3.076	2.443
734	LFFSLPSCSAAVLSL	3.592	2.443
782	EEGKNKVCLEA****	3.75	2.443
TGME49_221670 transcriptional elongation factor FACT140
202	ADEASIGCLQQSASL	3.37	2.443
TGME49_221690 Importin N-terminal domain-containing protein(predict)
200	FGLFSLTCCTAVCVL	2.701	2.443
293	ASRYRSLCVEGALQL	3.19	2.443
507	APETQSVCGDLLVQL	3.332	2.443
557	LQRLAPPCISSMLQH	2.717	2.443
708	NAPPTTTCAAALLTQ	4.408	2.443
873	ELCCWALCGGRVCTS	2.734	2.443
993	LAVLAIRCMRLLLRG	2.571	2.443
TGME49_221710 TBC domain-containing protein
83	DVRENRKCREAVDEW	2.799	2.443
564	AAVAALRCTDTTGVR	2.815	2.443
608	LRLEASECAETAQSK	2.832	2.443
1429	DEYSAFVCLSNLLLR	2.652	2.443
1561	ELDRFFACFHALALT	2.636	2.443
1620	NSTDASSCLSSSSSS	4.332	2.443
TGME49_221720 Putative Tbc domain,related protein(predict)
8	MYFPRGNCHGELHLS	2.696	2.443
1399	VWRTPAACLQAAERT	2.527	2.443
2294	TVWYVVGCVRQALES	4.332	2.443
2489	QERSKAQCRGILGRT	2.451	2.443
2499	ILGRTGDCEDALESS	3.082	2.443
TGME49_221840 hypothetical protein
4	****MCVCVPSAECS	3.598	2.443
TGME49_221855 Putative transmembrane protein(predict)
166	SPPSLLFCFASAVTE	2.837	2.443
226	STAIPPKCTSTVLLC	3.418	2.443
TGME49_221865 hypothetical protein
6	**MFSSRCASNVSTA	6.924	2.443
TGME49_221870 hypothetical protein
649	EEHCDAWCTTEALKH	2.565	2.443
946	REFFSEECRDEVNDT	3.641	2.443
TGME49_221890 WD domain, G-beta repeat-containing protein
14	TVPPGGTCADAVGDS	2.576	2.443
449	YFTDVDGCGDALFSA	2.446	2.443
TGME49_221895 WD domain, G-beta repeat-containing protein(predict)
192	PHTLELRCT******	3.875	2.443
TGME49_221900 Awp1 protein, putative(predict)
89	THAEIAECARQLVAA	3.772	2.443
TGME49_221905 Putative transmembrane protein(predict)
5	***MPPFCTFGLFDN	2.29	1.484
TGME49_221910 AN1 family Zinc finger domain-containing protein
19	APLCANNCGFYGNPA	1.645	1.484
106	PASASSVCAPETVAP	3.957	2.443
TGME49_221922 NifU family domain-containing protein
4	****MEGCGPQPRVG	4.126	1.484
TGME49_221930 hypothetical protein
53	GLPIRPLCTAEQVSP	2.592	2.443
TGME49_221940 adaptin n terminal region domain-containing protein
54	TGYEKKKCLTKLLYI	2.804	2.443
115	LPDLRSLCCSSIKKE	3.31	2.443
137	FAALALDCASYISDP	2.647	2.443
208	LFEQDLSCLLSLVNL	4.027	2.443
TGME49_221970 Cgd8_940 protein(predict)
20	YRAVKRQCVAKTVEK	3.527	2.443
32	VEKERLECLSARLQL	2.837	2.443
TGME49_221990 hypothetical protein
243	VGYFSLNCQSRVTAD	3.332	2.443
277	LGALAGTCAASESVG	1.672	1.484
TGME49_222000 brix domain-containing protein
450	WSNRNYICSRDLVAL	2.94	2.443
TGME49_222010 HAD hydrolase, family IIID protein
186	ANGTKFNCAKSTESG	2.592	2.443
TGME49_222030 DOT1 domain-containing protein(predict)
22	RVTVVLVCSAPVGAF	3.413	2.443
122	FSSEFKDCLSALSPK	2.489	2.443
256	LSLSFTLCTHNLFDS	2.951	2.443
893	PLQAQRECDASLRSP	2.451	2.443
1096	NPQEAAMCRRNLELK	2.712	2.443
TGME49_222040 Ran-interacting Mog1 protein
4	****MADCQTRFRMV	5.301	1.484
TGME49_222050 hypothetical protein
570	GNSRVQKCVGRLSGD	2.875	2.443
TGME49_222060 Cation channel family transporter(predict)
598	DFRVNEQCFKSAMGG	2.745	2.443
671	SVEPQKRCSKEFREA	2.467	2.443
TGME49_222075 Putative transmembrane protein(predict)
5	***MAYNCVNHVDIL	4.268	1.484
15	HVDILSQCNPHAPVL	2.902	1.484
TGME49_222100 Rhoptry protein(predict)
4	****MVSCLHTKMMG	3.685	2.443
390	PGKNFLQCLDAIRMG	2.75	2.443
TGME49_222110 PUB domain-containing protein
19	PDGSQVICEGGVCRL	3.234	2.443
TGME49_222120 RNA pseudouridine synthase(predict)
509	VRSAASQCMQSSAGR	2.94	2.443
TGME49_222130 UPF0428 protein CXorf56 homolog(predict)
49	RVFHCKRCTSHVLIT	2.842	2.443
TGME49_222140 DEAD/DEAH box helicase domain-containing protein
75	FSASRLSCLDSVRLR	4.19	2.443
TGME49_222160 aldehyde dehydrogenase
267	GKSALIVCADADLDR	3.168	2.443
422	YGLGAGICTKDIGMA	2.484	2.443
TGME49_222192 DUF384 domain-containing protein(predict)
7	*MERSMLCTPEEASL	4.054	2.443
256	LPLLPPNCHSPLLRL	2.88	2.443
536	GIYEVLRCVHLLEEQ	2.799	2.443
TGME49_222210 SPFH domain / Band 7 family protein
72	PISECTGCSSALSSA	3.049	2.443
TGME49_222230 MMS19 nucleotide excision repair protein(predict)
348	LSHLVSFCLENINDW	2.489	2.443
784	LLKLTLACCPSAFSS	2.495	2.443
1007	ASASSVLCDSGAGGV	3.446	2.443
1745	DGTQSKDCVQSETNS	2.788	2.443
2222	GHPSSLCCEAETSTA	3.049	2.443
TGME49_222250 hypothetical protein
8	MSWKLINCVSGEVWA	3.245	2.443
309	ASRTELECTDALPVS	2.707	2.443
939	EMPQVFICSEEQVSL	3.777	2.443
1192	EDDASLFCERQTNEC	2.533	2.443
TGME49_222270 hypothetical protein
19	AFPARLLCASVSRLC	1.787	1.484
166	TLRSYLRCHMSLLSD	2.957	2.443
TGME49_222280 Putative transmembrane protein(predict)
120	PDFQQALCLEESEEN	2.5	2.443
TGME49_222310 DUF1084 domain-containing protein(predict)
201	AESPVFSCPPAADQP	2.723	2.443
TGME49_222330 Ig-like domain-containing protein(predict)
507	PLKRHSSCPRNAEAT	3.245	2.443
764	LENDDERCLQSTCSS	2.554	2.443
1481	CDRRQLLCTDDSLPA	3.005	2.443
2261	GRGDTEDCVRSVGQK	4.212	2.443
2302	SPVSDFSCHSSSSDE	2.69	2.443
TGME49_222340 NOL1/NOP2/sun family protein
277	SCSKSKRCERSAQER	3.587	2.443
TGME49_222350 Putative transmembrane protein (Fragment)(predict)
241	RELAERACKNFEADL	1.525	1.484
TGME49_222360 E3 UFM1-protein ligase 1 homolog, related(predict)
28	QMLSERACVDIVVKL	3.168	2.443
590	NTQNRRQCLEKAAQA	3.217	2.443
663	ALASSTSCDPAAVLH	3.723	2.443
TGME49_222370 SAG-related sequence SRS13
71	IDAVVFECEEGLSSI	2.826	2.443
TGME49_222380 importin-beta N-terminal domain-containing protein
15	VQQLELLCQAFYGGG	2.437	1.484
330	RVDCAQLCLASLVLV	2.75	2.443
1016	EPGVAMQCCSTIDNF	2.87	2.443
TGME49_222385 hypothetical protein
4	****MFGCYPDAISS	5.005	2.443
TGME49_222390 Conserved Apicomplexan protein(predict)
30	FSAASSRCVSCLSEF	2.717	2.443
TGME49_222410 Lipase maturation factor(predict)
18	GGSPSEVCPPLQGAA	1.661	1.484
TGME49_222420 Putative transmembrane protein(predict)
44	PSVSRMVCAGSHADA	2.527	2.443
421	FSQGWTRCLSRALLP	2.679	2.443
TGME49_222430 HECT-domain (ubiquitin-transferase) domain-containing protein
7	*MPAFFPCLSRRAAK	2.87	2.443
121	SAGSLPACMAGLSSQ	2.962	2.443
927	VAASLMTCLAGSVKF	2.587	2.443
1553	FERGFLLCSSPLTSQ	2.56	2.443
1654	RLPTAYTCFSVLLLP	2.946	2.443
TGME49_222440 Putative transmembrane protein(predict)
7	*MKGEVLCLGQGKKL	3.207	2.443
TGME49_222660 leucine rich repeat-containing protein
3	*****MQCSLRKDAR	26.745	26.728
470	TVREAKLCYGLMMGV	2.554	2.443
749	REQLSVACVDFLRRA	2.755	2.443
1271	LSEVVQRCPSRLGYE	2.81	2.443
1470	KDSVMKECVATIVDP	3.788	2.443
TGME49_222700 hypothetical protein
212	RLLWHFRCPESPLQP	2.571	2.443
TGME49_222710 IMP-specific 5'-nucleotidase 1, putative
12	PEGGRAGCQSCLSQN	2.826	2.443
157	VALFKARCFASLVVR	2.875	2.443
266	ATASKPTCGKKCGAG	2.614	2.443
TGME49_222800 glycogen synthase, putative
1322	DFLFIGECWTELEQL	3.31	2.443
1763	ALAAASACMHALSAD	4.076	2.443
1838	SAAGLSTCLGHASRE	3.272	2.443
2055	PAPVSLACSPSLYTS	3.207	2.443
2588	NDGYAARCANQMMDL	3.978	2.443
2612	ADPGEFFCNGALVNL	2.799	2.443
2725	ARASVVSCEESARAW	3.397	2.443
TGME49_222860 eukaryotic translation initiation factor, putative
450	QSKGDFLCLRTVAFK	3.462	2.443
TGME49_222880 hypothetical protein
7	*MPSSSICLSPFVVA	3.701	2.443
40	YLVDAAPCVSEVAQG	3.663	2.443
247	SLPLFSNCDSLLLSA	3.641	2.443
728	QVCKPSQCT******	2.717	2.443
TGME49_222900 phosphoserine phosphatase
392	SHCGSLECISRRQRS	2.663	2.443
773	VMDAMLQCNDTQIDL	3.234	2.443
857	SCQEVAHCVGRLLGI	3.321	2.443
1046	KERLRKSCDGDANAL	1.508	1.484
1167	ESGIRHACSEEKTTL	1.913	1.484
TGME49_222910 phosphoglycerate mutase
454	DSYIILVCHGNVIRY	2.533	2.443
TGME49_222940 Putative oocyst wall protein(predict)
201	LPNEDEVCVKAVVYT	2.473	2.443
TGME49_222952 phosphohistidine phosphatase
274	LTALPKVCVEEGVQK	2.81	2.443
TGME49_222960 SCY kinase-related protein (incomplete catalytic triad)
479	LEYLMTQCSDTSIQQ	3.315	2.443
994	PNPPPAGCPASLSPV	2.538	2.443
TGME49_222970 inositol(myo)-1(or 4)-monophosphatase 2, putative
82	FPTHQFLCEESSTSN	2.533	2.443
TGME49_222975 PAN domain protein(predict)
395	PQQCAAYCAASMGCS	3.261	2.443
TGME49_222980 PAN domain protein(predict)
8	MVMHALRCRDTYRSS	3.071	2.443
TGME49_222990 ribosomal protein S18, putative
263	ASGSVTGCHSRALST	3.022	2.443
429	ADALFAECLESIRHR	3.63	2.443
TGME49_223000 dynein light chain DLC
73	LQQDAIDCANQALEK	6.158	2.443
TGME49_223030 tetratricopeptide repeat-containing protein
116	NTQTSIACGSQQCAV	2.516	2.443
147	IRNVTASCNALEFPA	1.563	1.484
219	EIPAGVNCAKESVQP	3.076	2.443
TGME49_223040 ATP synthase-associated protein, putative(predict)
178	LMIEEFKCLQSAQAR	2.88	2.443
TGME49_223050 ribosomal protein RPS20
8	MHVFSDVCARPGSPE	3.443	1.484
TGME49_223060 MORN repeat-containing protein
194	AKDFVVQCPSTVQTA	3.902	2.443
979	GVRFSPWCLSTVCSA	3.245	2.443
1490	LLVLLLSCNDRVGES	3.391	2.443
1716	HGTAQGSCTGQLVAT	4.484	2.443
2706	FSPQSLSCVTLAGGG	2.587	2.443
3352	LELPSVGCSPSISPN	2.543	2.443
TGME49_223080 hypothetical protein
83	QDFSFLSCLNQSFTT	3.304	2.443
1044	RAARGQDCRGELKER	2.473	2.443
1676	VDDSDRSCRQEARQQ	2.478	2.443
2252	FDSAQNSCASSLSTA	3.734	2.443
2544	SEATLASCSGGSALI	1.514	1.484
2644	QAWCLAGCLEATLKE	3.239	2.443
TGME49_223095 hypothetical protein
678	AGAPPEACKQKAIEA	2.582	2.443
TGME49_223110 glycolipid transfer protein GLTP
151	KDKTAKECATEVYQC	2.625	2.443
TGME49_223120 cyclin-dependent kinase regulatory subunit protein
22	EYRLHGSCFSQIRDP	2.538	2.443
TGME49_223125 ubiquitin family protein
2	******MCAYVRCAS	5.934	1.484
7	*MCAYVRCASASKMA	4.038	2.443
TGME49_223130 tRNA:m(4)X modification enzyme TRM13(predict)
343	RASILVDCIARASKA	3.989	2.443
TGME49_293368 TIP49 C-terminus family protein
58	YVVELIRCKRMAGKA	3.647	2.443
TGME49_293372 TIP49 family protein
58	YVVELIRCKRMAGKA	3.647	2.443
TGME49_296950 Putative multi-pass transmembrane, related protein (Fragment)(predict)
433	GGTSPPLCSPMAVAS	2.793	2.443
672	PHSYQAECSQSASEP	3.44	2.443
954	DVLFSLLCIGQFDEV	2.511	2.443
1472	EVKFPDVCASEVAGV	3.261	2.443
TGME49_297060 phosphoglycerate mutase PGMII
242	EALPLTECLKDTVER	3.391	2.443
TGME49_297065 hypothetical protein
9	MPYRHLRCNEGRTSI	2.821	2.443
TGME49_297070 Putative duplicated carbonic anhydrase(predict)
4	****MTDCPFAAIRG	3.973	2.443
134	GKDWGGMCATGMQQS	2.842	2.443
TGME49_297080 pyridoxal kinase
6	**MVQLDCSKATQTE	4.266	2.443
TGME49_297110 kinesin motor domain-containing protein
469	TIFSISVCIRDTANA	2.707	2.443
556	SLLTLGRCINALVDR	3.777	2.443
717	AAREARDCLQQRVER	2.603	2.443
1310	LSPLTTGCSDSDIGA	1.601	1.484
TGME49_297120 hypothetical protein
2	******MCGCPSLYD	2.467	2.443
4	****MCGCPSLYDSL	3.836	1.484
411	APKLVEFCIDALESV	4.092	2.443
TGME49_297130 hypothetical protein
9	AFFSCCNCDPETEEE	3.033	2.443
TGME49_297150 MORN repeat-containing protein
8	MGSALSACRCFEVEP	3.153	1.484
10	SALSACRCFEVEPFV	2.836	1.484
24	VDHISEVCPARDKAE	1.552	1.484
TGME49_297160 hypothetical protein
27	LRAAQLDCAAALTLP	2.723	2.443
TGME49_297180 CRAL-TRIO domain-containing protein(predict)
679	KFWRGMNCFHDLVVE	2.967	2.443
749	PSEESLECAAAAVAQ	4.342	2.443
TGME49_297190 hypothetical protein
191	DLSDKFSCFS*****	3.755	2.443
TGME49_297210 hypothetical protein
567	RSLASVGCLAALRGV	2.446	2.443
986	ERGERKDCLDGTLEE	2.679	2.443
2193	RCLICSSCGGGALVL	1.945	1.484
2318	VFFSSSRCSTAASSP	3.179	2.443
2430	ALRHQLQCREVALLL	3.918	2.443
2561	RLLLCATCAREVDGN	1.492	1.484
2955	QVAHALLCMHGVGET	3.777	2.443
3434	DVRDSMSCSPAGLSA	3.174	2.443
3464	KRGARRSCSEAASAR	3.283	2.443
3723	SRPCLPACSSSMRDA	3.826	2.443
TGME49_297220 AMP-binding enzyme domain-containing protein
484	NFTWTAACSSHMMKI	3.592	2.443
TGME49_297230 Vps53 family, N-terminal protein
76	SSEVLEACIQQLNEE	3.196	2.443
172	DRQVGKICAELQRLA	1.978	1.484
534	SGREEAECVDAFQLA	2.554	2.443
651	ASEILSACKKLLDKA	1.842	1.484
811	LWNIQASCVSLLVSS	2.788	2.443
TGME49_297245 transporter, major facilitator family protein
500	ANDFFLSCLGGLLGA	2.799	2.443
564	CLALVHVCHGGIFSL	2.522	2.443
TGME49_297280 hypothetical protein
3	*****MSCLHSRVTL	4.761	2.443
TGME49_297320 Putative transmembrane protein(predict)
114	STPAFPSCSSPSSSQ	2.495	2.443
203	PNRGSLHCRPSTAET	2.946	2.443
256	NAAATPRCTYTALPG	2.5	2.443
TGME49_297330 Putative transmembrane protein(predict)
870	RPSTKWFCISKSATS	2.582	2.443
1082	VLGSLLSCLRETIAN	3.196	2.443
1624	SPSFSLFCLAYLLLS	2.538	2.443
2233	SSPPHVSCASSSSGR	2.957	2.443
TGME49_297340 hypothetical protein
3	*****MECLPPVRAE	5.402	2.443
154	RALQSTACLSNAMSG	2.989	2.443
426	ELCRSAVCTPGTGST	2.891	2.443
909	RAGRETKCFEKKLDL	2.935	2.443
1117	GSTDRAECSSSVVFM	4.413	2.443
TGME49_297360 hypothetical protein
9	TDNSLDGCDGASSES	2.897	2.443
380	ELRAAVDCFRDALRS	3.304	2.443
409	GLDLLGTCISTAAEL	2.957	2.443
453	AVAQLNQCPTSVFSN	4.81	2.443
639	LAIDLSRCSSRLRES	3.929	2.443
1164	SKIQSIFCMKT****	3.185	2.443
TGME49_297380 DNA helicase(predict)
14	NGQVKIYCFKEELLR	1.749	1.484
168	QHFLVFACAERLIGM	3.076	2.443
225	GGTDFTICQWKLNPS	2.674	2.443
TGME49_297420 beta-tubulin cofactor D, putative
622	RYTPHARCLTALLQQ	4.136	2.443
856	LFDREVNCRRAAAAA	3.016	2.443
1214	EATSMAPCGQAVLCD	2.859	2.443
1773	LVAVLDHCVTELKSG	3.505	2.443
1909	SLSPEVDCISGVEDA	3.592	2.443
TGME49_297450 Putative transmembrane protein(predict)
21	RNSIANKCKSEEHLT	1.967	1.484
227	PSVPPPSCLSPATEP	3.435	2.443
407	STFTDHRCLSPLTRE	3.033	2.443
TGME49_297460 WD_REPEATS_REGION domain-containing protein(predict)
11	SVLVGLACIFAAWRL	2.457	2.443
347	PNALEAPCGADAVEK	2.853	2.443
TGME49_297465 hypothetical protein
27	FPLVRKGCEERATAF	1.601	1.484
37	RATAFFACLGEATAP	2.554	2.443
TGME49_297492 hypothetical protein
264	RLSAQQGCSGRCLDS	3.092	2.443
268	QQGCSGRCLDSLRAG	2.565	2.443
TGME49_297500 T-complex protein 1 eta subunit
312	FADRDIFCAGRVDEG	2.587	2.443
446	AFARALECIPRALAT	3.505	2.443
TGME49_297505 hypothetical protein
23	QTGAVRACRSRRKNA	2.077	1.484
TGME49_297510 Putative transmembrane protein(predict)
85	ILCFCAFCESSVLFT	2.495	2.443
TGME49_297520 proteophosphoglycan PPG1
247	ISEASASCQRRVLKG	5.076	2.443
779	VALAQAECRSHLADK	3.342	2.443
995	LRLKLEECEAALRRQ	2.88	2.443
TGME49_297530 DNA-directed RNA polymerase I RPA2
486	FDLATDRCCPEIAQK	3.397	2.443
1063	RASLRLRCVRKPVIG	2.663	2.443
TGME49_297640 acyltransferase domain-containing protein
318	GETRKRVCARSIRRS	2.582	2.443
TGME49_297643 hypothetical protein
11	ERKHGFLCHKFFSEL	1.678	1.484
79	VAFFARHCPDSLLLI	3.082	2.443
TGME49_297650 Ser/Thr phosphatase family protein
478	DPIPSKDCLFSVREH	3.734	2.443
TGME49_297690 hypothetical protein
357	RGPFSLNCSPTSAPP	2.739	2.443
1039	PPPGFRDCLSTATRN	3.337	2.443
1237	PPNGLTDCRSAALDE	3.408	2.443
1583	QQLRAVMCEKDVKAQ	2.576	2.443
TGME49_297700 hypothetical protein
59	KGIIRERCGGKVAAR	3.011	2.443
116	CKKTRVPCRAQAQRK	2.848	2.443
TGME49_297710 Putative transmembrane protein(predict)
6	**MLPDSCRAYGSAT	6.322	1.484
TGME49_297720 trehalose-phosphatase
437	EIFRCLPCREDILRG	2.582	2.443
667	ILSEFTGCSRALASA	3.25	2.443
814	PSPQVKDCLQALVDD	3.12	2.443
1134	SSSKDASCLSAPVVA	3.185	2.443
TGME49_297745 Putative transmembrane protein(predict)
211	SASGAGVCLPRVLVE	2.766	2.443
1212	AGDACPTCASALLYS	2.777	2.443
3154	RLLAAAGCAGHFVEK	2.592	2.443
3489	RVLFDARCMSLAAPQ	2.674	2.443
3839	SNAFSTRCKDEQLSA	3.837	2.443
TGME49_297770 hypothetical protein
284	SSVPSSACVAKAVSA	4.804	2.443
TGME49_297780 ATPase/histidine kinase/DNA gyrase B/HSP90 domain-containing protein
16	EGRVVEACSGDRKSF	4.246	1.484
53	QLKNTGSCFSPAGAS	2.935	2.443
132	SSWSSTLCRSSSSLL	2.098	1.484
142	SSSLLSSCPSSPHSL	2.153	1.484
825	SSASASLCSSSSAAA	2.902	1.484
TGME49_297790 hypothetical protein
203	VVTKRLDCLDTASSL	3.674	2.443
252	LSSFPTPCSSHVPSE	2.886	2.443
344	PLAAAEDCLGECIRR	2.837	2.443
TGME49_297800 RecF/RecN/SMC N terminal domain-containing protein
641	TFGGSLICATAEMAE	3.44	2.443
891	VRKEIELCLSEAAQS	3.685	2.443
TGME49_297810 Cytochrome c oxidase subunit ApiCOX30, putative(predict)
3	*****MHCSNSGDSP	3.266	2.443
TGME49_297820 sperm associated antigen 6, putative
132	ALEALTTCLEEFDPQ	3.348	2.443
231	LKRQVCACLGKIATH	2.772	2.443
258	IFPKILHCLKDPDEV	2.853	2.443
TGME49_297830 Putative armadillo/beta-catenin-like repeat protein(predict)
304	RSESAVACSYTALVS	3.011	2.443
537	PVNFALGCSSEALEL	4.038	2.443
842	LSSSSLVCTEGLSES	3.522	2.443
1118	TTANLARCTETLETQ	4.424	2.443
TGME49_297845 hypothetical protein
63	VFHHLQSCGKEMSSS	2.87	2.443
TGME49_297850 Branched-chain-amino-acid aminotransferase
109	QDPQVVTCQSSTLNS	3.647	2.443
370	YAPTIQPCKERMQQG	2.717	2.443
525	PHHFMQEC*******	3.864	2.443
TGME49_297870 hypothetical protein
182	NATRVSSCIAVALNT	3.821	2.443
452	HNVGKVVCSTVVSGQ	2.908	2.443
783	RVAMALACHRAAVRE	2.707	2.443
TGME49_297890 hypothetical protein
8	MRGVRPSCFTDCLHK	2.978	1.484
204	SARKVPVCGTSQLSP	2.533	2.443
830	MERMQRDCSSTRDSS	1.552	1.484
871	ESAVEVFCAADVGAR	3.13	2.443
1090	SVRSESRCVKESREA	2.484	2.443
1321	LARSSRRCLYTAIVQ	2.777	2.443
TGME49_297900 hypothetical protein
167	GSWGKLLCNSHVGEE	2.554	2.443
593	LRGATLACNSANLAP	2.451	2.443
TGME49_297925 HesB-like domain-containing protein
10	SHWARSTCRSSFRGH	2.514	1.484
72	TSGSRRRCSERLKQA	2.723	2.443
TGME49_297940 single-strand binding protein
266	RTAGGLSCASTGTAP	2.761	2.443
TGME49_297960 rhoptry neck protein RON6
2070	VMDCPTDCNPAACDN	2.641	2.443
2166	PVHQATRCSPESAET	2.712	2.443
TGME49_297970 aspartyl aminopeptidase
446	TVKNDSRCGSTVGPI	3.207	2.443
TGME49_298010 eIF3_p135 domain-containing protein(predict)
510	HILASCQCISASSAF	3.038	2.443
1469	IGHTLVQCAAPLWRV	3.174	2.443
1891	DGDSKEECSRQENKQ	2.457	2.443
TGME49_298020 DEAD-family helicase
877	TPGRVKDCLEKAYTV	3.38	2.443
TGME49_298030 Ubiquinol-cytochrome c chaperone, putative
17	QKSVPAACTSVRSRF	3.35	1.484
63	RNPHTHACLSSSSDV	2.495	2.443
120	SPSSLRVCSGRLLPT	3.038	2.443
TGME49_298040 Ribosome-binding factor A(predict)
124	AVALFASCCADSLSS	3.484	2.443
308	NLSNTRLCTSPSGRS	2.489	2.443
TGME49_298070 hypothetical protein
57	DVLDFLTCAGMKESA	2.467	2.443
TGME49_298080 hypothetical protein
5	***MSLACAWYGCGY	3.148	1.484
TGME49_298090 Toxoplasma gondii family B protein
99	ASGKLRQCLHAMMNQ	3.348	2.443
131	DESDKCRCVNATEDR	2.842	2.443
TGME49_252065 KRUF family protein
338	PASEGVSCGAEVTFA	2.571	2.443
TGME49_252200 cell cycle regulator with zn-finger domain-containing protein
6	**MIPRTCDDPRRDS	6	1.484
75	AGQPQGECPSDATTS	2.875	2.443
403	DSLLIAICMFETVKR	2.652	2.443
TGME49_252210 pentatricopeptide repeat domain-containing protein
205	APLQTVTCVSTAAGA	3.467	2.443
272	RVIYSLYCGKSTSSM	2.723	2.443
622	DAMSTTSCSSELSSA	3.842	2.443
TGME49_252220 tetratricopeptide repeat domain containing protein
297	ELGDYDKCLAECQKA	2.679	2.443
301	YDKCLAECQKALDKR	2.63	2.443
TGME49_252230 hypothetical protein
119	AQLVETSCESESHDH	1.831	1.484
TGME49_252250 ATPase, AAA family protein
355	DLREYISCESPVLAT	3.359	2.443
TGME49_252255 hypothetical protein
101	VSASREQCVTALSGG	2.951	2.443
TGME49_252280 DNA repair protein endonuclease SAE2/CtIP carboxy-terminal protein(predict)
107	HDEAEELCLNEAVER	2.728	2.443
796	SATSFSSCLQSTSSS	4.37	2.443
TGME49_252290 importin alpha, putative
204	IAGDSPQCRDLVLQA	2.56	2.443
TGME49_252295 hypothetical protein
79	LQSVAPDCVGDAGER	3.44	2.443
TGME49_252310 DNA polymerase epsilon p17 subunit, putative(predict)
35	AGAQSTSCLPKSANL	3.408	2.443
47	ANLGRSFCGSEALRL	2.533	2.443
TGME49_252320 Sas10/Utp3/C1D family protein
257	GNSKIEGCQGDARAK	3.016	2.443
TGME49_252330 Putative transmembrane protein(predict)
7	*MPFHLLCGTPGLKR	2.929	2.443
63	TMVPSSVCQDEVLET	4.636	2.443
259	DVSFSRGCTGRTQSI	2.516	2.443
TGME49_252340 Putative MBOAT domain, related protein(predict)
15	ETSAPPGCDAMPRVD	2.153	1.484
175	LLTVPFQCIAAVLPF	2.484	2.443
237	PSLVALMCVHGLISF	2.967	2.443
274	PGFFFRVCTGSVASS	3.082	2.443
TGME49_252350 hypothetical protein
542	VLSPVEECSHPLNEG	2.647	2.443
TGME49_252360 rhoptry kinase family protein ROP24 (incomplete catalytic triad)
20	LSSLGGLCSEYATQR	1.497	1.484
TGME49_252370 AP2 domain transcription factor AP2III-1
519	PPDSVARCSGKADAN	4.027	2.443
1119	STFSAASCSPASVQP	3.565	2.443
1407	AGRQMHACGSPLLSG	2.81	2.443
1548	GQLDEGRCSPSVVTQ	3.179	2.443
TGME49_252395 hypothetical protein
1175	RGPNGKACFSRLMNI	2.723	2.443
1425	PATGQNTCVSAASQA	2.598	2.443
1625	ETSAPPQCAGVAVGH	2.473	2.443
TGME49_252420 histone arginine methyltransferase PRMT3
383	KVVLDVGCGTGILSL	3.592	2.443
783	VEMQRLPCQGESGEI	2.647	2.443
TGME49_252430 Putative START-2 domain protein(predict)
8	MALRRFFCRRAQATT	2.295	1.484
TGME49_252440 peptidase c13 family protein
34	SASLASLCAASASPV	1.705	1.484
269	MLLIAETCQGSTLLD	1.825	1.484
TGME49_252450 Putative transmembrane protein(predict)
5	***MNIFCPSSTSRL	3.71	1.484
25	TVSTHLPCFSSCVTA	3.549	2.443
TGME49_252465 radical SAM domain-containing protein
108	SYSCSSSCSSSCSSS	4.087	2.443
190	VTFSPPSCRSQLFFA	2.587	2.443
221	SSSSSSSCSSPSSSS	2.197	1.484
241	SSSSSSSCSSPSSSS	2.415	1.484
TGME49_252490 vacuolar protein sorting 29, putative
45	DKIRHVLCTGNVGCA	2.446	2.443
TGME49_252620 initiation factor, subunit 2 family protein
44	APCSSFSCSPHSVVS	2.788	2.443
163	GSGNNVQCHSHLRFL	2.929	2.443
562	SATSTGVCAESPVTS	2.75	2.443
TGME49_252630 hypothetical protein
6	**MSTHSCGNVAGGA	4.23	1.484
TGME49_252640 P-type ATPase PMA1
805	NDFVLMSCSRDRVAS	2.462	2.443
TGME49_252850 initiation factor, subunit 2 family protein
44	APCSSFSCSPHSVVS	2.788	2.443
163	GSGNNVQCHSHLRFL	2.929	2.443
562	SATSTGVCAESPVTS	2.75	2.443
TGME49_252870 hypothetical protein
262	GNGSTASCVPSLGTS	3.859	2.443
1587	SFPLALRCVAGALSL	4.413	2.443
1774	DRLVTQVCSRLASLA	1.809	1.484
TGME49_252880 G protein gamma domain-containing protein(predict)
127	ASSSALSCPGAVAAS	3.495	2.443
501	LWLLREACRNPDEGN	1.59	1.484
2363	ENEHLKRCLESVAKD	4.446	2.443
TGME49_252890 hypothetical protein
8	MPVLSGFCPAFNQQL	3.951	1.484
TGME49_253000 ELMO/CED-12 family protein
14	HPALLLHCCGSIFAW	3.293	2.443
232	AARASPRCLKNFTKL	2.522	2.443
240	LKNFTKLCVSAAKSR	3.489	2.443
261	TLRTFTICSSSQLRS	2.924	2.443
TGME49_253030 glycosyl hydrolase, family 31 protein
16	APAFALRCASEGAEK	3.755	2.443
102	LLSPSAPCPPPAFSS	2.554	2.443
235	RDKFKLSCTQASFCH	2.592	2.443
TGME49_253040 actin-related protein ARP4A
263	RERPVLLCEPTVTDV	3.457	2.443
TGME49_253060 WD domain, G-beta repeat-containing protein
372	ALGSVSACPGVVASA	2.582	2.443
626	ATAAVDACSETEVDR	2.587	2.443
TGME49_253070 hydrolase, TatD family protein
102	ARKRLFSCFQAPLAR	2.647	2.443
354	PPHGPAACCSNLSSA	3.266	2.443
TGME49_253080 Putative replication protein A2(predict)
227	LLFHEADCCSSFVKI	2.538	2.443
TGME49_253090 DEAD/DEAH box helicase domain-containing protein
189	CQSSLKRCPPETRAE	2.804	2.443
898	IEQELLFCTNEEGKL	2.538	2.443
974	GQIWVLICTDVMARG	2.467	2.443
TGME49_253100 Putative transmembrane protein(predict)
368	IPRRRNDCICSIISV	2.679	2.443
TGME49_253120 mandelonitrile lyase, putative
442	QDNTALSCPATILNG	3.859	2.443
659	SVFGNSKCLSTAAER	2.614	2.443
TGME49_253130 transporter, major facilitator family protein
8	MSSLLTACLCATLDS	4.295	1.484
10	SLLTACLCATLDSLL	3.934	1.484
308	VTLALQLCGGVLLDN	2.63	2.443
546	FTIAVALCIFSAVGV	3.799	2.443
TGME49_253140 hypothetical protein
739	ETFQPVACSSEASSK	3.418	2.443
TGME49_253150 Putative oxidoreductase(predict)
792	IVVPIIKCFRKSLAT	2.674	2.443
TGME49_253170 zinc carboxypeptidase, putative
18	GGRLAGPCMHHRATE	1.519	1.484
161	GDPSSSLCTHTSVSS	2.668	2.443
259	RTRPGSFCPESLLSS	2.625	2.443
611	YQRQSSQCFQSVAAR	3.158	2.443
TGME49_253290 valyl-tRNA synthetase
696	FPKGIEACGCDALRL	2.897	2.443
1016	DQNAPDCCVSDVVCG	4.071	2.443
TGME49_253300 Putative transmembrane protein(predict)
6	**MEPSDCASFPAPN	2.607	1.484
TGME49_253310 Actin-binding transcription modulator(predict)
216	SPQLAASCLQNTVDN	3.37	2.443
270	SFSSSLACVSSSVSY	3.658	2.443
519	LFSASSACAASAQTR	2.995	2.443
731	RGRRRKRCFAESVVL	2.592	2.443
TGME49_253320 Chromosome III, complete sequence, related(predict)
40	AIARVSSCATIMVSS	2.929	2.443
517	LSASPLSCDHTVSSE	3.332	2.443
TGME49_253340 DUF4200 domain-containing protein(predict)
160	LEAGVKRCASDSGQV	2.582	2.443
TGME49_253370 Tg65, related(predict)
22	RIVAAVACAAAALLP	2.522	2.443
1889	DRDFRKQCHEHVVES	3.913	2.443
TGME49_253380 AP2 domain transcription factor AP2III-2
507	KSGRELACARAGMDE	2.75	2.443
641	PVPSRPQCQEQVPQV	3.37	2.443
[truncated: 18,042 more rows]
